# Supplementary material for: A Study into the Collision-induced Dissociation (CID) Behavior of Cross-Linked Peptides
Source: Mol Cell Proteomics. 2015 Dec 30;15(3):1094–104. doi: 10.1074/mcp.M115.049296 (PMC4813691; doi:10.1074/mcp.M115.049296)
Supplement: Supplemental Data [file 10.1074_M115.049296_mcp.M115.049296-2.xlsx]

## Sheet: xiFDR
PSMID	run	scan	exp charge	exp m/z	error (ppm)	Score	fdr	Protein1	Description1	Decoy1	Protein2	Description2	Decoy2	Peptide1	Peptide2	PeptidePosition1	PeptidePosition2	PeptideLength1	PeptideLength2	LinkPos1	LinkPos2	ProteinLinkPos1	ProteinLinkPos2
187264692	120114_08_Orbi2_ZC_QC_220_HSAd0-d4-1to4-1_Din	5021	3	892.8	-0.57	13.12	0	P02768-A	ALBU_HUMAN Serum albumin active OS=Homo sapiens GN=ALB PE=1 SV=2	False	P02768-A	ALBU_HUMAN Serum albumin active OS=Homo sapiens GN=ALB PE=1 SV=2	False	FKDLGEENFK	DAHKbs3-d4nh2SEVAHR	11	1	10	10	2	1	12	1
187226359	120114_09_Orbi2_ZC_QC_220_HSAd0-d4-1to4-2_Din	5810	3	893.127	-1.11	12.83	0	P02768-A	ALBU_HUMAN Serum albumin active OS=Homo sapiens GN=ALB PE=1 SV=2	False	P02768-A	ALBU_HUMAN Serum albumin active OS=Homo sapiens GN=ALB PE=1 SV=2	False	FKDLGEENFK	DAHKbs3-d4ohSEVAHR	11	1	10	10	2	1	12	1
187258240	120114_15_Orbi2_ZC_QC_220_HSAd0-d4-1to2-2_Din	5346	3	890.445	-0.46	12.49	0	P02768-A	ALBU_HUMAN Serum albumin active OS=Homo sapiens GN=ALB PE=1 SV=2	False	P02768-A	ALBU_HUMAN Serum albumin active OS=Homo sapiens GN=ALB PE=1 SV=2	False	FKDLGEENFK	DAHKbs3ohSEVAHR	11	1	10	10	2	1	12	1
187224965	120114_18_Orbi2_ZC_QC_220_HSAd0-d4-1to1-1_Din	4629	3	890.117	-0.49	12.43	0	P02768-A	ALBU_HUMAN Serum albumin active OS=Homo sapiens GN=ALB PE=1 SV=2	False	P02768-A	ALBU_HUMAN Serum albumin active OS=Homo sapiens GN=ALB PE=1 SV=2	False	FKDLGEENFK	DAHKbs3nh2SEVAHR	11	1	10	10	2	1	12	1
187265709	120114_10_Orbi2_ZC_QC_220_HSAd0-d4-1to4-3_Din	8329	4	775.916	-0.23	12.13	0	P02768-A	ALBU_HUMAN Serum albumin active OS=Homo sapiens GN=ALB PE=1 SV=2	False	P02768-A	ALBU_HUMAN Serum albumin active OS=Homo sapiens GN=ALB PE=1 SV=2	False	LKECcmCcmEKbs3-d4ohPLLEK	FPKAEFAEVSK	275	223	12	11	2	3	276	225
187166367	130523_05_Orbi2_JZ_CO_190_CB_BS3_7TAF_LowBand_F3	2525	3	780.709	-1.8	11.82	0	TAF8	TAF8	False	TAF6	TAF6	False	GADAAATAGAGGSGTR	GNHAEEKK	1	1	16	8	1	7	1	7
187159317	130523_04_Orbi2_JZ_CO_190_CB_BS3_7TAF_LowBand_F4	9648	3	1045.91	-1.6	11.77	0	TAF6	TAF6	False	TAF6	TAF6	False	SIHELSVEQQLYYK	KAPPLLEGAPLR	214	198	14	12	1	1	214	198
187227429	130523_01_Orbi2_JZ_CO_190_CB_BS3_8TAF_F4	2370	4	600.026	0.32	11.72	0	TAF2	TAF2	False	TAF8	TAF8	False	HDIPCcmHSKSR	SYCcmEHTAR	590	78	10	8	8	1	597	78
187166622	130523_04_Orbi2_JZ_CO_190_CB_BS3_7TAF_LowBand_F4	3686	3	732.378	-1.44	11.43	0	CBP-TAF5	CBP-TAF5	False	TAF9-His	TAF9-His	False	IMoxDEKTASELK	KASTSAGR	573	135	11	8	5	1	577	135
187229584	130523_02_Orbi2_JZ_CO_190_CB_BS3_8TAF_F3	9273	3	893.46	-0.39	11.4	0	HIS-TAF4	HIS-TAF4	False	HIS-TAF4	HIS-TAF4	False	KDEQER	AQLKFFEQLDQIEK	987	971	6	14	1	4	987	974
187190047	130523_02_Orbi2_JZ_CO_190_CB_BS3_8TAF_F3	4064	3	727.047	-0.65	11.29	0	CBP-TAF5	CBP-TAF5	False	TAF9-His	TAF9-His	False	IMDEKTASELK	KASTSAGR	573	135	11	8	5	1	577	135
187318163	120114_08_Orbi2_ZC_QC_220_HSAd0-d4-1to4-1_Din	7670	4	916.731	-0.84	11.28	0	P02768-A	ALBU_HUMAN Serum albumin active OS=Homo sapiens GN=ALB PE=1 SV=2	False	P02768-A	ALBU_HUMAN Serum albumin active OS=Homo sapiens GN=ALB PE=1 SV=2	False	Kbs3-d4nh2QTALVELVK	CcmCcmKADDKETCcmFAEEGKbs3-d4nh2K	525	558	10	17	3	3	527	560
187234635	130523_02_Orbi2_JZ_CO_190_CB_BS3_8TAF_F3	9182	3	938.844	-0.52	11.22	0	TAF12	TAF12	False	HIS-TAF4	HIS-TAF4	False	KLQDLVR	SCcmKDETFLLQAPLQR	62	895	7	15	1	3	62	897
187195924	130523_02_Orbi2_JZ_CO_190_CB_BS3_8TAF_F3	7471	3	910.135	-1.18	11.15	0	TAF2	TAF2	False	TAF2	TAF2	False	GDKGFESPRPYK	GVDPLTGVEPAR	18	1	12	12	3	1	20	1
188114051	121126_10_Orbi2_HB_DE_147_Cond_monomer_F4	3281	3	870.112	-1.57	11.13	0	SMC4	SMC4	False	SMC2	SMC2	False	LKQVMoxSSLQEETR	KKADDSSR	457	803	13	8	2	1	458	803
187192677	130523_02_Orbi2_JZ_CO_190_CB_BS3_8TAF_F3	6935	3	888.46	-1.16	11.11	0	TAF8	TAF8	False	TAF6	TAF6	False	EKAASQR	SIHELSVEQQLYYK	177	214	7	14	2	1	178	214
187206187	130523_05_Orbi2_JZ_CO_190_CB_BS3_7TAF_LowBand_F3	4731	4	775.639	-0.57	11.07	0	TAF9-His	TAF9-His	False	TAF8	TAF8	False	GESGKbs3nh2TASPK	SGSKQSTNPADNYHLAR	1	17	10	17	1	4	1	20
187326452	120114_09_Orbi2_ZC_QC_220_HSAd0-d4-1to4-2_Din	6828	4	877.198	-0.44	11.02	0	P02768-A	ALBU_HUMAN Serum albumin active OS=Homo sapiens GN=ALB PE=1 SV=2	False	P02768-A	ALBU_HUMAN Serum albumin active OS=Homo sapiens GN=ALB PE=1 SV=2	False	KQTALVELVK	CcmCcmKADDKETCcmFAEEGKbs3-d4ohK	525	558	10	17	1	3	525	560
187204896	130523_05_Orbi2_JZ_CO_190_CB_BS3_7TAF_LowBand_F3	6655	3	897.147	-0.26	10.94	0	TAF8	TAF8	False	TAF6	TAF6	False	GADAAATAGAGGSGTR	KAPPLLEGAPLR	1	198	16	12	1	1	1	198
187224562	120114_10_Orbi2_ZC_QC_220_HSAd0-d4-1to4-3_Din	3790	3	839.76	-0.51	10.88	0	P02768-A	ALBU_HUMAN Serum albumin active OS=Homo sapiens GN=ALB PE=1 SV=2	False	P02768-A	ALBU_HUMAN Serum albumin active OS=Homo sapiens GN=ALB PE=1 SV=2	False	FKDLGEENFK	DAHKSEVAHR	11	1	10	10	2	4	12	4
187288453	120114_08_Orbi2_ZC_QC_220_HSAd0-d4-1to4-1_Din	7656	4	759.421	-0.27	10.86	0	P02768-A	ALBU_HUMAN Serum albumin active OS=Homo sapiens GN=ALB PE=1 SV=2	False	P02768-A	ALBU_HUMAN Serum albumin active OS=Homo sapiens GN=ALB PE=1 SV=2	False	LKCcmASLQKbs3-d4ohFGER	LAKTYETTLEK	198	349	12	11	2	3	199	351
187235156	130523_02_Orbi2_JZ_CO_190_CB_BS3_8TAF_F3	3669	3	913.09	-0.99	10.8	0	TAF8	TAF8	False	TAF8	TAF8	False	GADAAATAGAGGSGTR	SAKSYCcmEHTAR	1	75	16	11	1	3	1	77
187317985	120114_10_Orbi2_ZC_QC_220_HSAd0-d4-1to4-3_Din	9239	4	999.971	-1.46	10.76	0	P02768-A	ALBU_HUMAN Serum albumin active OS=Homo sapiens GN=ALB PE=1 SV=2	False	P02768-A	ALBU_HUMAN Serum albumin active OS=Homo sapiens GN=ALB PE=1 SV=2	False	FKDLGEENFK	LVNEVTEFAKTCcmVADESAENCcmDK	11	42	10	23	2	10	12	51
187733927	120805_04_Orbi2_HB_DE_180_F3_cohesin	5015	4	593.061	-0.11	10.74	0	SMC3	SMC3	False	SMC3	SMC3	False	KYYEVK	NKKbs3ohDELQSER	454	460	6	10	1	2	454	461
187266138	120114_10_Orbi2_ZC_QC_220_HSAd0-d4-1to4-3_Din	5971	3	980.851	-0.52	10.73	0	P02768-A	ALBU_HUMAN Serum albumin active OS=Homo sapiens GN=ALB PE=1 SV=2	False	P02768-A	ALBU_HUMAN Serum albumin active OS=Homo sapiens GN=ALB PE=1 SV=2	False	LKECcmCcmEKPLLEK	FPKAEFAEVSK	275	223	12	11	2	3	276	225
187288426	120114_10_Orbi2_ZC_QC_220_HSAd0-d4-1to4-3_Din	7256	4	759.175	-0.6	10.7	0	P02768-A	ALBU_HUMAN Serum albumin active OS=Homo sapiens GN=ALB PE=1 SV=2	False	P02768-A	ALBU_HUMAN Serum albumin active OS=Homo sapiens GN=ALB PE=1 SV=2	False	LKCcmASLQKbs3-d4nh2FGER	LAKTYETTLEK	198	349	12	11	2	3	199	351
187178825	120114_14_Orbi2_ZC_QC_220_HSAd0-d4-1to2-1_Din	4709	4	517.268	0.19	10.66	0	P02768-A	ALBU_HUMAN Serum albumin active OS=Homo sapiens GN=ALB PE=1 SV=2	False	P02768-A	ALBU_HUMAN Serum albumin active OS=Homo sapiens GN=ALB PE=1 SV=2	False	FKDLGEENFK	SEVAHR	11	5	10	6	2	1	12	5
187289859	120114_16_Orbi2_ZC_QC_220_HSAd0-d4-1to2-3_Din	3544	4	738.091	-0.42	10.6	0	P02768-A	ALBU_HUMAN Serum albumin active OS=Homo sapiens GN=ALB PE=1 SV=2	False	P02768-A	ALBU_HUMAN Serum albumin active OS=Homo sapiens GN=ALB PE=1 SV=2	False	DAHKbs3-d4ohSEVAHR	TCcmVADESAENCcmDK	1	52	10	13	1	7	1	58
187624918	110314_09_Orbi2_HB_IN_185_F3_CapH_BS3	3391	3	586.352	0.52	10.58	0	SMC4	SMC4	False	SMC2	SMC2	False	ALKDLEK	TKDIKAK	365	886	7	7	3	5	367	890
187321996	120114_19_Orbi2_ZC_QC_220_HSAd0-d4-1to1-2_Din	5919	4	876.951	-0.98	10.57	0	P02768-A	ALBU_HUMAN Serum albumin active OS=Homo sapiens GN=ALB PE=1 SV=2	False	P02768-A	ALBU_HUMAN Serum albumin active OS=Homo sapiens GN=ALB PE=1 SV=2	False	KQTALVELVK	CcmCcmKADDKETCcmFAEEGKbs3-d4nh2K	525	558	10	17	1	3	525	560
187192197	130523_01_Orbi2_JZ_CO_190_CB_BS3_8TAF_F4	8211	3	990.848	-0.98	10.57	0	TAF2	TAF2	False	TAF2	TAF2	False	GVDPLTGVEPAR	EKDNPASHLHFSIK	1	425	12	14	1	2	1	426
188312968	120603_11_Orbi2_HB_QC_220_Helena-fraction12	10199	4	708.373	-0.02	10.55	0	SMC4	SMC4	False	SMC2	SMC2	False	FTQLDLQDVKVR	KQNLNSEENR	387	321	12	10	10	1	396	321
187258483	120114_09_Orbi2_ZC_QC_220_HSAd0-d4-1to4-2_Din	4479	3	795.78	0.2	10.55	0	P02768-A	ALBU_HUMAN Serum albumin active OS=Homo sapiens GN=ALB PE=1 SV=2	False	P02768-A	ALBU_HUMAN Serum albumin active OS=Homo sapiens GN=ALB PE=1 SV=2	False	LKCcmASLQK	LAKTYETTLEK	198	349	8	11	2	3	199	351
187239873	130523_04_Orbi2_JZ_CO_190_CB_BS3_7TAF_LowBand_F4	3822	3	924.793	-0.11	10.55	0	TAF8	TAF8	False	TAF8	TAF8	False	EKAASQR	SGSKQSTNPADNYHLAR	177	17	7	17	2	4	178	20
187225765	120114_19_Orbi2_ZC_QC_220_HSAd0-d4-1to1-2_Din	4915	3	968.837	-1.32	10.52	0	P02768-A	ALBU_HUMAN Serum albumin active OS=Homo sapiens GN=ALB PE=1 SV=2	False	P02768-A	ALBU_HUMAN Serum albumin active OS=Homo sapiens GN=ALB PE=1 SV=2	False	VTKCcmCcmTESLVNR	LAKTYETTLEK	473	349	12	11	3	3	475	351
187178822	120114_09_Orbi2_ZC_QC_220_HSAd0-d4-1to4-2_Din	4936	3	689.355	0.18	10.49	0	P02768-A	ALBU_HUMAN Serum albumin active OS=Homo sapiens GN=ALB PE=1 SV=2	False	P02768-A	ALBU_HUMAN Serum albumin active OS=Homo sapiens GN=ALB PE=1 SV=2	False	FKDLGEENFK	SEVAHR	11	5	10	6	2	1	12	5
187193374	130523_02_Orbi2_JZ_CO_190_CB_BS3_8TAF_F3	6005	4	595.543	-0.95	10.45	0	HIS-TAF4	HIS-TAF4	False	CBP-TAF5	CBP-TAF5	False	KDEQER	DSDKLDKIMNMK	987	480	6	12	1	7	987	486
187733909	120805_04_Orbi2_HB_DE_180_F3_cohesin	5012	3	790.412	-0.44	10.44	0	SMC3	SMC3	False	SMC3	SMC3	False	KYYEVK	NKKbs3ohDELQSER	454	460	6	10	1	2	454	461
187229593	130523_02_Orbi2_JZ_CO_190_CB_BS3_8TAF_F3	9271	4	670.347	-0.38	10.44	0	HIS-TAF4	HIS-TAF4	False	HIS-TAF4	HIS-TAF4	False	KDEQER	AQLKFFEQLDQIEK	987	971	6	14	1	4	987	974
187231980	130523_02_Orbi2_JZ_CO_190_CB_BS3_8TAF_F3	5756	3	830.462	0.2	10.42	0	TAF6	TAF6	False	TAF6	TAF6	False	GKGQGATTADGK	KAPPLLEGAPLR	182	198	12	12	2	1	183	198
187320270	120114_08_Orbi2_ZC_QC_220_HSAd0-d4-1to4-1_Din	4774	4	837.172	-0.87	10.41	0	P02768-A	ALBU_HUMAN Serum albumin active OS=Homo sapiens GN=ALB PE=1 SV=2	False	P02768-A	ALBU_HUMAN Serum albumin active OS=Homo sapiens GN=ALB PE=1 SV=2	False	KQTALVELVK	CcmCcmKADDKETCcmFAEEGKK	525	558	10	17	1	3	525	560
188130503	121126_09_Orbi2_HB_DE_147_Cond_monomer_F3	5786	3	944.161	-0.69	10.37	0	SMC4	SMC4	False	SMC2	SMC2	False	FTQLDLQDVKVR	KQNLNSEENR	387	321	12	10	10	1	396	321
187732441	120805_04_Orbi2_HB_DE_180_F3_cohesin	5322	4	615.831	-0.2	10.33	0	SMC3	SMC3	False	SMC3	SMC3	False	ELEKMoxTNR	AKLDELSAKbs3ohR	921	237	8	10	4	2	924	238
187222596	120114_18_Orbi2_ZC_QC_220_HSAd0-d4-1to1-1_Din	7846	3	818.453	-0.28	10.29	0	P02768-A	ALBU_HUMAN Serum albumin active OS=Homo sapiens GN=ALB PE=1 SV=2	False	P02768-A	ALBU_HUMAN Serum albumin active OS=Homo sapiens GN=ALB PE=1 SV=2	False	AFKAWAVAR	LAKTYETTLEK	210	349	9	11	3	3	212	351
187266140	120114_16_Orbi2_ZC_QC_220_HSAd0-d4-1to2-3_Din	5896	4	735.89	-0.49	10.28	0	P02768-A	ALBU_HUMAN Serum albumin active OS=Homo sapiens GN=ALB PE=1 SV=2	False	P02768-A	ALBU_HUMAN Serum albumin active OS=Homo sapiens GN=ALB PE=1 SV=2	False	LKECcmCcmEKPLLEK	FPKAEFAEVSK	275	223	12	11	2	3	276	225
187737187	120805_04_Orbi2_HB_DE_180_F3_cohesin	3355	4	554.042	-0.04	10.26	0	SMC3	SMC3	False	SMC3	SMC3	False	KYYEVK	NKKDELQSER	454	460	6	10	1	2	454	461
187234161	130523_02_Orbi2_JZ_CO_190_CB_BS3_8TAF_F3	7280	4	707.354	-0.16	10.26	0	TAF2	TAF2	False	TAF6	TAF6	False	YNDNGKNK	SIHELSVEQQLYYK	783	214	8	14	6	1	788	214
187144223	120114_08_Orbi2_ZC_QC_220_HSAd0-d4-1to4-1_Din	1818	3	643.009	-0.09	10.25	0	P02768-A	ALBU_HUMAN Serum albumin active OS=Homo sapiens GN=ALB PE=1 SV=2	False	P02768-A	ALBU_HUMAN Serum albumin active OS=Homo sapiens GN=ALB PE=1 SV=2	False	VGSKCcmCcmK	LKCcmASLQK	433	198	7	8	4	2	436	199
188096734	121126_09_Orbi2_HB_DE_147_Cond_monomer_F3	5642	3	789.094	-0.93	10.23	0	NCAPG	to condensin subunit CAPG	False	NCAPG	to condensin subunit CAPG	False	KLAYEVLAEK	TMoxDVKEAVR	228	219	10	9	1	5	228	223
187737176	120805_04_Orbi2_HB_DE_180_F3_cohesin	3352	3	738.386	-0.37	10.22	0	SMC3	SMC3	False	SMC3	SMC3	False	KYYEVK	NKKDELQSER	454	460	6	10	1	2	454	461
187734766	120805_05_Orbi2_HB_DE_220_F4_cohesin	11072	3	821.786	-1.85	10.21	0	RAD21	RAD21	False	RAD21	RAD21	False	LLKLFTR	KGGEADNLDEFLK	384	405	7	13	3	1	386	405
188093376	121126_10_Orbi2_HB_DE_147_Cond_monomer_F4	5281	3	796.454	-5.32	10.21	0	CAP-D2	CAP-D2	False	CAP-D2	CAP-D2	False	KLNYKbs3nh2NAVR	LTQKALCcmR	522	531	9	8	1	4	522	534
188226428	120603_11_Orbi2_HB_QC_220_Helena-fraction12	10483	3	768.797	-0.51	10.18	0	NCAPG	to condensin subunit CAPG	False	NCAPG	to condensin subunit CAPG	False	TLPKIVGR	VKLLQQGLNDR	211	249	8	11	4	2	214	250
187733870	120805_04_Orbi2_HB_DE_180_F3_cohesin	4599	4	592.815	-0.34	10.18	0	SMC3	SMC3	False	SMC3	SMC3	False	KYYEVK	NKKbs3nh2DELQSER	454	460	6	10	1	2	454	461
187700046	120805_05_Orbi2_HB_DE_220_F4_cohesin	4266	3	648.385	-1.13	10.16	0	SMC1	SMC1	False	SMC3	SMC3	False	RPQYIKAK	VKDTLAR	295	873	8	7	6	2	300	874
187293757	120114_09_Orbi2_ZC_QC_220_HSAd0-d4-1to4-2_Din	8013	4	845.174	-0.88	10.16	0	P02768-A	ALBU_HUMAN Serum albumin active OS=Homo sapiens GN=ALB PE=1 SV=2	False	P02768-A	ALBU_HUMAN Serum albumin active OS=Homo sapiens GN=ALB PE=1 SV=2	False	KQTALVELVK	CcmCcmKADDKbs3-d4ohETCcmFAEEGK	525	558	10	16	1	3	525	560
187289746	120114_19_Orbi2_ZC_QC_220_HSAd0-d4-1to1-2_Din	7123	4	799.909	-0.24	10.14	0	P02768-A	ALBU_HUMAN Serum albumin active OS=Homo sapiens GN=ALB PE=1 SV=2	False	P02768-A	ALBU_HUMAN Serum albumin active OS=Homo sapiens GN=ALB PE=1 SV=2	False	VTKCcmCcmTESLVNR	LKbs3ohCcmASLQKFGER	473	198	12	12	3	8	475	205
187202218	130523_05_Orbi2_JZ_CO_190_CB_BS3_7TAF_LowBand_F3	6538	4	706.124	-0.63	10.13	0	CBP-TAF5	CBP-TAF5	False	CBP-TAF5	CBP-TAF5	False	IMoxDEKTASELK	SVKQASDLSLIDK	573	552	11	13	5	3	577	554
188072365	121126_09_Orbi2_HB_DE_147_Cond_monomer_F3	3426	3	758.063	-2.08	10.12	0	SMC2	SMC2	False	SMC2	SMC2	False	AEEIKDR	STNALKEAQANK	242	249	7	12	5	6	246	254
187326647	120114_08_Orbi2_ZC_QC_220_HSAd0-d4-1to4-1_Din	6508	5	740.611	-0.78	10.1	0	P02768-A	ALBU_HUMAN Serum albumin active OS=Homo sapiens GN=ALB PE=1 SV=2	False	P02768-A	ALBU_HUMAN Serum albumin active OS=Homo sapiens GN=ALB PE=1 SV=2	False	LKCcmASLQKbs3-d4nh2FGER	LDELRDEGKbs3-d4nh2ASSAKQR	198	182	12	16	2	14	199	195
187296421	120114_08_Orbi2_ZC_QC_220_HSAd0-d4-1to4-1_Din	6684	4	801.675	-1.03	10.09	0	P02768-A	ALBU_HUMAN Serum albumin active OS=Homo sapiens GN=ALB PE=1 SV=2	False	P02768-A	ALBU_HUMAN Serum albumin active OS=Homo sapiens GN=ALB PE=1 SV=2	False	VTKCcmCcmTESLVNR	LKbs3-d4nh2CcmASLQKFGER	473	198	12	12	3	8	475	205
187321949	120114_08_Orbi2_ZC_QC_220_HSAd0-d4-1to4-1_Din	7222	4	801.921	-1.03	10.08	0	P02768-A	ALBU_HUMAN Serum albumin active OS=Homo sapiens GN=ALB PE=1 SV=2	False	P02768-A	ALBU_HUMAN Serum albumin active OS=Homo sapiens GN=ALB PE=1 SV=2	False	VTKCcmCcmTESLVNR	LKbs3-d4ohCcmASLQKFGER	473	198	12	12	3	8	475	205
187626908	110314_09_Orbi2_HB_IN_185_F3_CapH_BS3	3586	3	591.024	-0.25	10.07	0	SMC2	SMC2	False	SMC2	SMC2	False	TKDIKbs3nh2AK	SAKIEK	886	893	7	6	2	3	887	895
188088911	121126_09_Orbi2_HB_DE_147_Cond_monomer_F3	5225	3	829.119	-1.1	10.07	0	NCAPG	to condensin subunit CAPG	False	NCAPG	to condensin subunit CAPG	False	TMoxDVKEAVR	VKLLQQGLNDR	219	249	9	11	5	2	223	250
187781600	111105_12_Orbi2_HB_DE_180_CapH_band2_F3	4327	3	625.677	1.49	10.06	0	SMC4	SMC4	False	SMC4	SMC4	False	ALKDLEK	LADEMKSK	365	355	7	8	3	6	367	360
187261119	120114_10_Orbi2_ZC_QC_220_HSAd0-d4-1to4-3_Din	11087	4	703.646	0.34	10.06	0	P02768-A	ALBU_HUMAN Serum albumin active OS=Homo sapiens GN=ALB PE=1 SV=2	False	P02768-A	ALBU_HUMAN Serum albumin active OS=Homo sapiens GN=ALB PE=1 SV=2	False	AFKAWAVAR	AEFAEVSKLVTDLTK	210	226	9	15	3	8	212	233
187242832	130523_05_Orbi2_JZ_CO_190_CB_BS3_7TAF_LowBand_F3	6406	3	977.809	-0.54	10.06	0	TAF8	TAF8	False	TAF8	TAF8	False	GADAAATAGAGGSGTR	FMoxAKTGETQSLFK	1	193	16	13	1	4	1	196
187318001	120114_10_Orbi2_ZC_QC_220_HSAd0-d4-1to4-3_Din	9242	3	1332.96	-0.45	10.03	0	P02768-A	ALBU_HUMAN Serum albumin active OS=Homo sapiens GN=ALB PE=1 SV=2	False	P02768-A	ALBU_HUMAN Serum albumin active OS=Homo sapiens GN=ALB PE=1 SV=2	False	FKDLGEENFK	LVNEVTEFAKTCcmVADESAENCcmDK	11	42	10	23	2	10	12	51
187337902	120114_08_Orbi2_ZC_QC_220_HSAd0-d4-1to4-1_Din	7029	5	740.808	-0.94	10.01	0	P02768-A	ALBU_HUMAN Serum albumin active OS=Homo sapiens GN=ALB PE=1 SV=2	False	P02768-A	ALBU_HUMAN Serum albumin active OS=Homo sapiens GN=ALB PE=1 SV=2	False	LKCcmASLQKbs3-d4nh2FGER	LDELRDEGKbs3-d4ohASSAKQR	198	182	12	16	2	14	199	195
188055726	121126_10_Orbi2_HB_DE_147_Cond_monomer_F4	5757	3	656.731	-2.99	10.01	0	NCAPG	to condensin subunit CAPG	False	NCAPG	to condensin subunit CAPG	False	LISAKLLSR	IIKDDAR	730	453	9	7	5	3	734	455
187192686	130523_01_Orbi2_JZ_CO_190_CB_BS3_8TAF_F4	2966	3	888.755	-1.28	10	0	TAF2	TAF2	False	TAF8	TAF8	False	HDIPCcmHSKSR	GADAAATAGAGGSGTR	590	1	10	16	8	1	597	1
187338454	120114_09_Orbi2_ZC_QC_220_HSAd0-d4-1to4-2_Din	7201	4	925.758	-0.75	9.99	0	P02768-A	ALBU_HUMAN Serum albumin active OS=Homo sapiens GN=ALB PE=1 SV=2	False	P02768-A	ALBU_HUMAN Serum albumin active OS=Homo sapiens GN=ALB PE=1 SV=2	False	LKCcmASLQKbs3-d4nh2FGER	LDELRDEGKbs3-d4ohASSAKQR	198	182	12	16	2	14	199	195
187236264	130523_02_Orbi2_JZ_CO_190_CB_BS3_8TAF_F3	7430	3	975.159	-1.12	9.99	0	TAF8	TAF8	False	TAF6	TAF6	False	GADAAATAGAGGSGTR	QKLTTSDIDYALK	1	66	16	13	1	2	1	67
187291033	120114_10_Orbi2_ZC_QC_220_HSAd0-d4-1to4-3_Din	4195	4	763.423	-1.72	9.97	0	P02768-A	ALBU_HUMAN Serum albumin active OS=Homo sapiens GN=ALB PE=1 SV=2	False	P02768-A	ALBU_HUMAN Serum albumin active OS=Homo sapiens GN=ALB PE=1 SV=2	False	LKCcmASLQK	LDELRDEGKbs3-d4nh2ASSAKQR	198	182	8	16	2	14	199	195
187729437	120805_04_Orbi2_HB_DE_180_F3_cohesin	4946	3	756.753	-0.51	9.97	0	SMC3	SMC3	False	SMC3	SMC3	False	KQQLLR	KAEEELGELEAK	493	684	6	12	1	1	493	684
188040685	120603_11_Orbi2_HB_QC_220_Helena-fraction12	1434	3	458.584	0.14	9.96	0	Histone	type VIII	False	Histone	type VIII	False	GKQGGK	AGKDSGK	5	6	6	7	2	3	6	8
187318182	120114_09_Orbi2_ZC_QC_220_HSAd0-d4-1to4-2_Din	8308	4	916.978	-0.77	9.95	0	P02768-A	ALBU_HUMAN Serum albumin active OS=Homo sapiens GN=ALB PE=1 SV=2	False	P02768-A	ALBU_HUMAN Serum albumin active OS=Homo sapiens GN=ALB PE=1 SV=2	False	Kbs3-d4nh2QTALVELVK	CcmCcmKADDKETCcmFAEEGKbs3-d4ohK	525	558	10	17	3	7	527	564
187266205	120114_19_Orbi2_ZC_QC_220_HSAd0-d4-1to1-2_Din	3500	4	736.078	-0.94	9.92	0	P02768-A	ALBU_HUMAN Serum albumin active OS=Homo sapiens GN=ALB PE=1 SV=2	False	P02768-A	ALBU_HUMAN Serum albumin active OS=Homo sapiens GN=ALB PE=1 SV=2	False	DAHKbs3ohSEVAHR	TCcmVADESAENCcmDK	1	52	10	13	1	7	1	58
187194606	130523_02_Orbi2_JZ_CO_190_CB_BS3_8TAF_F3	8343	3	810.119	-0.54	9.9	0	TAF2	TAF2	False	TAF2	TAF2	False	HVDELKVLK	GVDPLTGVEPAR	139	1	9	12	6	1	144	1
188090924	121126_09_Orbi2_HB_DE_147_Cond_monomer_F3	3853	3	812.105	-0.3	9.89	0	SMC2	SMC2	False	SMC2	SMC2	False	LKYAQQELK	AATEAKQAQMK	423	412	9	11	2	6	424	417
187749982	111105_12_Orbi2_HB_DE_180_CapH_band2_F3	2197	4	392.461	-0.89	9.88	0	SMC2	SMC2	False	SMC2	SMC2	False	SDLDHR	VDAKVR	315	309	6	6	1	4	315	312
187700537	120805_04_Orbi2_HB_DE_180_F3_cohesin	5038	4	546.813	-0.04	9.88	0	SMC1	SMC1	False	SMC1	SMC1	False	LKDEVVR	MoxQDIKLPLSK	212	935	7	10	2	5	213	939
188072816	121126_09_Orbi2_HB_DE_147_Cond_monomer_F3	2554	3	673.015	-0.8	9.88	0	SMC2	SMC2	False	SMC2	SMC2	False	KADDSSR	NAQQKLNSAK	804	793	7	10	1	5	804	797
187203416	130523_04_Orbi2_JZ_CO_190_CB_BS3_7TAF_LowBand_F4	5961	4	698.378	-0.77	9.88	0	CBP-TAF5	CBP-TAF5	False	TAF9-His	TAF9-His	False	IMDEKTASELK	SLQKKbs3nh2ASTSAGR	573	131	11	12	5	4	577	134
187317294	120114_09_Orbi2_ZC_QC_220_HSAd0-d4-1to4-2_Din	11381	4	968.024	-1.66	9.87	0	P02768-A	ALBU_HUMAN Serum albumin active OS=Homo sapiens GN=ALB PE=1 SV=2	False	P02768-A	ALBU_HUMAN Serum albumin active OS=Homo sapiens GN=ALB PE=1 SV=2	False	KQTALVELVK	QNCcmELFEQLGEYKFQNALLVR	525	390	10	21	1	13	525	402
187237275	130523_04_Orbi2_JZ_CO_190_CB_BS3_7TAF_LowBand_F4	6099	3	942.177	-1.08	9.87	0	TAF12	TAF12	False	TAF9-His	TAF9-His	False	SSTLEVKDVQLHLER	IYSSHAKK	108	56	15	8	7	7	114	62
187165335	130523_04_Orbi2_JZ_CO_190_CB_BS3_7TAF_LowBand_F4	6039	3	804.099	-0.42	9.86	0	TAF9-His	TAF9-His	False	TAF6	TAF6	False	KASTSAGR	QKLTTSDIDYALK	135	66	8	13	1	2	135	67
187193371	130523_02_Orbi2_JZ_CO_190_CB_BS3_8TAF_F3	6017	3	793.722	-1.09	9.86	0	HIS-TAF4	HIS-TAF4	False	CBP-TAF5	CBP-TAF5	False	KDEQER	DSDKLDKIMNMK	987	480	6	12	1	7	987	486
187142318	120114_20_Orbi2_ZC_QC_220_HSAd0-d4-1to1-3_Din	1630	3	612.681	-1.55	9.84	0	P02768-A	ALBU_HUMAN Serum albumin active OS=Homo sapiens GN=ALB PE=1 SV=2	False	P02768-A	ALBU_HUMAN Serum albumin active OS=Homo sapiens GN=ALB PE=1 SV=2	False	ASSAKQR	LKCcmASLQK	191	198	7	8	5	2	195	199
187238474	130523_05_Orbi2_JZ_CO_190_CB_BS3_7TAF_LowBand_F3	6575	4	693.389	-0.52	9.83	0	TAF6	TAF6	False	TAF6	TAF6	False	KAPPLLEGAPLR	EQQKAEATEPLK	198	157	12	12	1	4	198	160
187319433	120114_10_Orbi2_ZC_QC_220_HSAd0-d4-1to4-3_Din	11985	4	935.229	-0.4	9.81	0	P02768-A	ALBU_HUMAN Serum albumin active OS=Homo sapiens GN=ALB PE=1 SV=2	False	P02768-A	ALBU_HUMAN Serum albumin active OS=Homo sapiens GN=ALB PE=1 SV=2	False	LAKTYETTLEK	NYAEAKDVFLGMFLYEYAR	349	318	11	19	3	6	351	323
187230193	130523_02_Orbi2_JZ_CO_190_CB_BS3_8TAF_F3	6450	3	931.162	-1.24	9.81	0	CBP-TAF5	CBP-TAF5	False	TAF9-His	TAF9-His	False	IMDEKTASELK	SLQKbs3ohKASTSAGR	573	131	11	12	5	5	577	135
187265467	120114_08_Orbi2_ZC_QC_220_HSAd0-d4-1to4-1_Din	5371	4	701.601	-0.3	9.8	0	P02768-A	ALBU_HUMAN Serum albumin active OS=Homo sapiens GN=ALB PE=1 SV=2	False	P02768-A	ALBU_HUMAN Serum albumin active OS=Homo sapiens GN=ALB PE=1 SV=2	False	CcmASLQKFGER	VTKCcmCcmTESLVNR	200	473	10	12	6	3	205	475
187233280	130523_02_Orbi2_JZ_CO_190_CB_BS3_8TAF_F3	7169	3	918.838	-1.17	9.77	0	TAF6	TAF6	False	TAF6	TAF6	False	SAKPGQEEDGPLK	KAPPLLEGAPLR	169	198	13	12	3	1	171	198
187289495	120114_18_Orbi2_ZC_QC_220_HSAd0-d4-1to1-1_Din	8373	4	773.904	-0.4	9.77	0	P02768-A	ALBU_HUMAN Serum albumin active OS=Homo sapiens GN=ALB PE=1 SV=2	False	P02768-A	ALBU_HUMAN Serum albumin active OS=Homo sapiens GN=ALB PE=1 SV=2	False	FPKAEFAEVSK	LKECcmCcmEKbs3ohPLLEK	223	275	11	12	3	2	225	276
187817921	111105_13_Orbi2_HB_DE_180_CapH_band2_F4	2916	4	476.762	-0.94	9.76	0	NCAPG	to condensin subunit CAPG	False	NCAPG	to condensin subunit CAPG	False	KAAVGTR	TMoxDVKEAVR	974	219	7	9	1	5	974	223
187295077	120114_10_Orbi2_ZC_QC_220_HSAd0-d4-1to4-3_Din	8116	4	828.159	-0.3	9.76	0	P02768-A	ALBU_HUMAN Serum albumin active OS=Homo sapiens GN=ALB PE=1 SV=2	False	P02768-A	ALBU_HUMAN Serum albumin active OS=Homo sapiens GN=ALB PE=1 SV=2	False	FKDLGEENFK	ADLAKYICcmENQDSISSK	11	258	10	17	2	5	12	262
188115567	121126_10_Orbi2_HB_DE_147_Cond_monomer_F4	3547	3	817.434	-3.09	9.75	0	SMC2	SMC2	False	SMC2	SMC2	False	AATEAKQAQMoxK	LKYAQQELK	412	423	11	9	6	2	417	424
187785477	111105_12_Orbi2_HB_DE_180_CapH_band2_F3	3207	3	631.008	0.02	9.75	0	SMC4	SMC4	False	SMC4	SMC4	False	ALKDLEK	LADEMoxKSK	365	355	7	8	3	6	367	360
187318180	120114_10_Orbi2_ZC_QC_220_HSAd0-d4-1to4-3_Din	8377	4	916.977	-0.88	9.74	0	P02768-A	ALBU_HUMAN Serum albumin active OS=Homo sapiens GN=ALB PE=1 SV=2	False	P02768-A	ALBU_HUMAN Serum albumin active OS=Homo sapiens GN=ALB PE=1 SV=2	False	Kbs3-d4ohQTALVELVK	CcmCcmKADDKETCcmFAEEGKbs3-d4nh2K	525	558	10	17	3	3	527	560
187684854	120805_05_Orbi2_HB_DE_220_F4_cohesin	3706	3	624.35	-1.36	9.74	0	SMC1	SMC1	False	SMC3	SMC3	False	LKDEVVR	YSHVNKK	212	979	7	7	2	6	213	984
187162220	130523_05_Orbi2_JZ_CO_190_CB_BS3_7TAF_LowBand_F3	7555	3	670.718	0.09	9.72	0	CBP-TAF5	CBP-TAF5	False	CBP-TAF5	CBP-TAF5	False	TSKFVLR	DSYQLLKR	348	358	7	8	3	7	350	364
187806540	111105_13_Orbi2_HB_DE_180_CapH_band2_F4	5389	3	707.392	-0.73	9.72	0	SMC2	SMC2	False	SMC2	SMC2	False	ILEKGQLK	FEYKNPEK	563	508	8	8	4	4	566	511
188093386	121126_10_Orbi2_HB_DE_147_Cond_monomer_F4	5394	3	796.454	-5.32	9.71	0	CAP-D2	CAP-D2	False	CAP-D2	CAP-D2	False	Kbs3nh2LNYKNAVR	LTQKALCcmR	522	531	9	8	5	4	526	534
187154821	130523_02_Orbi2_JZ_CO_190_CB_BS3_8TAF_F3	3429	4	549.536	-0.62	9.71	0	CBP-TAF5	CBP-TAF5	False	TAF9-His	TAF9-His	False	IMoxDEKTASELK	KASTSAGR	573	135	11	8	5	1	577	135
187730030	120805_05_Orbi2_HB_DE_220_F4_cohesin	8383	3	782.112	-1.4	9.71	0	SMC1	SMC1	False	SMC3	SMC3	False	LEFENQKTR	IKLEGIITR	808	819	9	9	7	2	814	820
187292935	120114_19_Orbi2_ZC_QC_220_HSAd0-d4-1to1-2_Din	5966	4	874.939	-0.85	9.71	0	P02768-A	ALBU_HUMAN Serum albumin active OS=Homo sapiens GN=ALB PE=1 SV=2	False	P02768-A	ALBU_HUMAN Serum albumin active OS=Homo sapiens GN=ALB PE=1 SV=2	False	KQTALVELVK	CcmCcmKADDKETCcmFAEEGKbs3nh2K	525	558	10	17	1	3	525	560
188114586	121126_10_Orbi2_HB_DE_147_Cond_monomer_F4	3669	3	828.8	-3.11	9.7	0	SMC2	SMC2	False	SMC2	SMC2	False	IKEGLNGLQEESKK	EKEIKK	355	349	14	6	2	2	356	350
187262867	120114_09_Orbi2_ZC_QC_220_HSAd0-d4-1to4-2_Din	5510	4	805.148	-0.85	9.69	0	P02768-A	ALBU_HUMAN Serum albumin active OS=Homo sapiens GN=ALB PE=1 SV=2	False	P02768-A	ALBU_HUMAN Serum albumin active OS=Homo sapiens GN=ALB PE=1 SV=2	False	KQTALVELVK	CcmCcmKADDKETCcmFAEEGK	525	558	10	16	1	3	525	560
187321723	120114_09_Orbi2_ZC_QC_220_HSAd0-d4-1to4-2_Din	10330	4	782.933	-0.03	9.68	0	P02768-A	ALBU_HUMAN Serum albumin active OS=Homo sapiens GN=ALB PE=1 SV=2	False	P02768-A	ALBU_HUMAN Serum albumin active OS=Homo sapiens GN=ALB PE=1 SV=2	False	SLHTLFGDKLCcmTVATLR	KYLYEIAR	65	137	17	8	9	1	73	137
187242502	130523_04_Orbi2_JZ_CO_190_CB_BS3_7TAF_LowBand_F4	6868	5	696.554	-0.77	9.68	0	TAF8	TAF8	False	TAF6	TAF6	False	SGSKQSTNPADNYHLAR	QKLTTSDIDYALK	17	66	17	13	4	2	20	67
187678255	120805_04_Orbi2_HB_DE_180_F3_cohesin	2468	3	567.324	-0.64	9.67	0	SMC1	SMC1	False	SMC1	SMC1	False	KVETEAK	INDIKR	414	748	7	6	1	5	414	752
187624445	110314_09_Orbi2_HB_IN_185_F3_CapH_BS3	3324	4	439.77	0.44	9.67	0	SMC4	SMC4	False	SMC2	SMC2	False	KEALNIK	TKDIKAK	1006	886	7	7	1	5	1006	890
187701394	120805_05_Orbi2_HB_DE_220_F4_cohesin	6720	3	641.718	0.28	9.67	0	SMC3	SMC3	False	SMC3	SMC3	False	KQQLLR	LELQKDVR	493	676	6	8	1	5	493	680
187233601	130523_01_Orbi2_JZ_CO_190_CB_BS3_8TAF_F4	3855	4	752.348	-2.47	9.64	0	TAF8	TAF8	False	TAF8	TAF8	False	SGSKQSTNPADNYHLAR	SYCcmEHTAR	17	78	17	8	4	1	20	78
187823401	111105_12_Orbi2_HB_DE_180_CapH_band2_F3	4579	4	709.635	0.99	9.64	0	SMC2	SMC2	False	SMC2	SMC2	False	LKYAQQELKbs3ohTK	AATEAKQAQMoxK	423	412	11	11	2	6	424	417
187196074	130523_02_Orbi2_JZ_CO_190_CB_BS3_8TAF_F3	9641	3	976.522	-0.16	9.64	0	TAF2	TAF2	False	TAF2	TAF2	False	GVDPLTGVEPAR	VPSELWKHVDELK	1	132	12	13	1	7	1	138
187733698	120805_05_Orbi2_HB_DE_220_F4_cohesin	7565	3	828.446	-0.49	9.64	0	SMC3	SMC3	False	SMC3	SMC3	False	LELQKDVR	KAEEELGELEAK	676	684	8	12	5	1	680	684
188229310	120603_11_Orbi2_HB_QC_220_Helena-fraction12	11639	3	803.783	-0.09	9.61	0	Histone	type VIII	False	Histone	type VIII	False	GLGKGGAKbs3ohR	NDEELNKLLGK	10	90	9	11	4	7	13	96
187727927	120805_04_Orbi2_HB_DE_180_F3_cohesin	5435	4	542.815	0.26	9.61	0	SMC1	SMC1	False	SMC1	SMC1	False	MQDIKLPLSK	LKDEVVR	935	212	10	7	5	2	939	213
188109112	121126_10_Orbi2_HB_DE_147_Cond_monomer_F4	6541	4	589.577	-0.58	9.61	0	SMC2	SMC2	False	SMC2	SMC2	False	LKELIK	IMoxQEEFKAFTSK	331	337	6	12	2	7	332	343
187196263	130523_02_Orbi2_JZ_CO_190_CB_BS3_8TAF_F3	6885	3	886.102	-0.18	9.6	0	TAF8	TAF8	False	TAF6	TAF6	False	SYCcmEHTAR	QKLTTSDIDYALK	78	66	8	13	1	2	78	67
188053434	121126_10_Orbi2_HB_DE_147_Cond_monomer_F4	4341	3	659.735	-4.18	9.6	0	SMC4	SMC4	False	SMC4	SMC4	False	LKbs3ohHAKSK	AKKbs3ohLEK	401	408	7	6	5	2	405	409
187111670	130523_02_Orbi2_JZ_CO_190_CB_BS3_8TAF_F3	2550	3	544.32	-1.06	9.59	0	TAF9-His	TAF9-His	False	TAF9-His	TAF9-His	False	KASTSAGR	LKSLQK	135	129	8	6	1	2	135	130
188112977	121126_10_Orbi2_HB_DE_147_Cond_monomer_F4	6038	3	1024.55	-1.29	9.58	0	SMC4	SMC4	False	SMC2	SMC2	False	FTQLDLQDVKVR	KQNLNSEENRLK	387	321	12	12	10	1	396	321
187221790	120114_15_Orbi2_ZC_QC_220_HSAd0-d4-1to2-2_Din	4596	3	828.8	-0.08	9.58	0	P02768-A	ALBU_HUMAN Serum albumin active OS=Homo sapiens GN=ALB PE=1 SV=2	False	P02768-A	ALBU_HUMAN Serum albumin active OS=Homo sapiens GN=ALB PE=1 SV=2	False	ASSAKQR	LKCcmASLQKbs3-d4nh2FGER	191	198	7	12	5	2	195	199
188056498	121126_10_Orbi2_HB_DE_147_Cond_monomer_F4	4859	4	561.576	-1.97	9.58	0	SMC4	SMC4	False	SMC4	SMC4	False	GEKLNR	RKbs3nh2EELYLKR	279	1095	6	9	3	8	281	1102
187623822	110314_09_Orbi2_HB_IN_185_F3_CapH_BS3	3977	3	604.648	0.44	9.57	0	SMC4	SMC4	False	SMC2	SMC2	False	MVEKEK	YNDLMKK	287	998	6	7	4	6	290	1003
187242932	130523_04_Orbi2_JZ_CO_190_CB_BS3_7TAF_LowBand_F4	8368	3	938.195	-1.07	9.55	0	TAF6	TAF6	False	TAF6	TAF6	False	IKEIAQDALK	LKLSNTVLPSESMK	49	9	10	14	2	2	50	10
187262869	120114_16_Orbi2_ZC_QC_220_HSAd0-d4-1to2-3_Din	5428	5	644.32	-0.65	9.52	0	P02768-A	ALBU_HUMAN Serum albumin active OS=Homo sapiens GN=ALB PE=1 SV=2	False	P02768-A	ALBU_HUMAN Serum albumin active OS=Homo sapiens GN=ALB PE=1 SV=2	False	KQTALVELVK	CcmCcmKADDKETCcmFAEEGK	525	558	10	16	1	3	525	560
187729764	120805_04_Orbi2_HB_DE_180_F3_cohesin	4598	3	790.084	-1.28	9.52	0	SMC3	SMC3	False	SMC3	SMC3	False	KYYEVK	NKKbs3nh2DELQSER	454	460	6	10	1	2	454	461
187162217	130523_04_Orbi2_JZ_CO_190_CB_BS3_7TAF_LowBand_F4	8175	4	503.29	-0.66	9.52	0	CBP-TAF5	CBP-TAF5	False	CBP-TAF5	CBP-TAF5	False	TSKFVLR	DSYQLLKR	348	358	7	8	3	7	350	364
187205444	130523_04_Orbi2_JZ_CO_190_CB_BS3_7TAF_LowBand_F4	6058	3	788.09	-0.68	9.51	0	CBP-TAF5	CBP-TAF5	False	CBP-TAF5	CBP-TAF5	False	VWSVTPKK	IMoxDEKTASELK	542	573	8	11	7	5	548	577
187817713	111105_12_Orbi2_HB_DE_180_CapH_band2_F3	1626	4	505.013	-0.24	9.51	0	SMC2	SMC2	False	SMC2	SMC2	False	KADDSSR	NAQQKLNSAK	804	793	7	10	1	5	804	797
187265651	120114_10_Orbi2_ZC_QC_220_HSAd0-d4-1to4-3_Din	7773	4	775.67	-1.02	9.49	0	P02768-A	ALBU_HUMAN Serum albumin active OS=Homo sapiens GN=ALB PE=1 SV=2	False	P02768-A	ALBU_HUMAN Serum albumin active OS=Homo sapiens GN=ALB PE=1 SV=2	False	LKECcmCcmEKbs3-d4nh2PLLEK	FPKAEFAEVSK	275	223	12	11	2	3	276	225
188092054	121126_10_Orbi2_HB_DE_147_Cond_monomer_F4	3620	3	702.715	-3.35	9.49	0	SMC4	SMC4	False	SMC4	SMC4	False	SKALKDLEK	LADEMoxKSK	363	355	9	8	2	6	364	360
187191684	130523_02_Orbi2_JZ_CO_190_CB_BS3_8TAF_F3	7115	4	741.879	-0.59	9.48	0	TAF6	TAF6	False	TAF6	TAF6	False	SIHELSVEQQLYYK	GKGQGATTADGK	214	182	14	12	1	2	214	183
187126305	130523_05_Orbi2_JZ_CO_190_CB_BS3_7TAF_LowBand_F3	1379	3	570.952	0.05	9.47	0	TAF8	TAF8	False	TAF6	TAF6	False	EKAASQR	GNHAEEK	177	1	7	7	2	1	178	1
187243004	130523_04_Orbi2_JZ_CO_190_CB_BS3_7TAF_LowBand_F4	9345	4	704.384	-1.57	9.47	0	TAF12	TAF12	False	HIS-TAF4	HIS-TAF4	False	KLQDLVR	SCcmKDETFLLQAPLQR	62	895	7	15	1	3	62	897
188115251	121126_10_Orbi2_HB_DE_147_Cond_monomer_F4	6671	3	913.537	1.73	9.46	0	SMC4	SMC4	False	SMC4	SMC4	False	IDKITVLIEENKNK	ALKDLEKK	373	365	14	8	3	7	375	371
188108513	121126_09_Orbi2_HB_DE_147_Cond_monomer_F3	5637	3	900.494	-1.52	9.46	0	SMC4	SMC4	False	SMC4	SMC4	False	DKEKVEELK	NLKbs3ohKSEDSVLR	418	930	9	11	4	4	421	933
187228904	130523_02_Orbi2_JZ_CO_190_CB_BS3_8TAF_F3	5410	4	702.373	-5.97	9.46	0	CBP-TAF5	CBP-TAF5	False	TAF9-His	TAF9-His	False	IMoxDEKTASELK	SLQKbs3nh2KASTSAGR	573	131	11	12	5	5	577	135
187219750	120114_09_Orbi2_ZC_QC_220_HSAd0-d4-1to4-2_Din	7057	4	615.097	-1.67	9.45	0	P02768-A	ALBU_HUMAN Serum albumin active OS=Homo sapiens GN=ALB PE=1 SV=2	False	P02768-A	ALBU_HUMAN Serum albumin active OS=Homo sapiens GN=ALB PE=1 SV=2	False	AFKAWAVAR	LAKTYETTLEK	210	349	9	11	3	3	212	351
187700990	120805_04_Orbi2_HB_DE_180_F3_cohesin	3085	3	657.369	0.85	9.44	0	MYH9	MYH9	False	MYH9	MYH9	False	VKANLEK	AKQALESER	1211	1218	7	9	2	2	1212	1219
187242525	130523_04_Orbi2_JZ_CO_190_CB_BS3_7TAF_LowBand_F4	7045	3	1160.25	-0.22	9.44	0	TAF8	TAF8	False	TAF6	TAF6	False	SGSKQSTNPADNYHLAR	QKLTTSDIDYALK	17	66	17	13	4	2	20	67
187817486	111105_12_Orbi2_HB_DE_180_CapH_band2_F3	2951	4	568.8	-0.3	9.44	0	SMC2	SMC2	False	SMC2	SMC2	False	AEEIKDR	STNALKEAQANK	242	249	7	12	5	6	246	254
188051102	121126_09_Orbi2_HB_DE_147_Cond_monomer_F3	2083	3	637.649	-0.83	9.44	0	SMC2	SMC2	False	SMC2	SMC2	False	KAEEEYK	KTEESQR	768	761	7	7	1	1	768	761
187199662	130523_05_Orbi2_JZ_CO_190_CB_BS3_7TAF_LowBand_F3	6461	4	664.829	0.11	9.43	0	TAF8	TAF8	False	TAF6	TAF6	False	SYCcmEHTAR	QKLTTSDIDYALK	78	66	8	13	1	2	78	67
187228913	130523_02_Orbi2_JZ_CO_190_CB_BS3_8TAF_F3	5385	4	702.373	-5.97	9.41	0	CBP-TAF5	CBP-TAF5	False	TAF9-His	TAF9-His	False	IMoxDEKTASELK	SLQKKbs3nh2ASTSAGR	573	131	11	12	5	4	577	134
187218922	120114_09_Orbi2_ZC_QC_220_HSAd0-d4-1to4-2_Din	7856	4	606.575	-0.02	9.41	0	P02768-A	ALBU_HUMAN Serum albumin active OS=Homo sapiens GN=ALB PE=1 SV=2	False	P02768-A	ALBU_HUMAN Serum albumin active OS=Homo sapiens GN=ALB PE=1 SV=2	False	FKDLGEENFK	KYLYEIAR	11	137	10	8	2	1	12	137
187234258	130523_01_Orbi2_JZ_CO_190_CB_BS3_8TAF_F4	8846	3	986.54	-1.25	9.4	0	TAF2	TAF2	False	TAF2	TAF2	False	GVDPLTGVEPAR	TGGVLLHPIFGGGKEK	1	411	12	16	1	14	1	424
187668089	110314_09_Orbi2_HB_IN_185_F3_CapH_BS3	3964	3	588.982	-0.06	9.4	0	SMC4	SMC4	False	SMC2	SMC2	False	GEKLNR	YNDLMKK	279	998	6	7	3	6	281	1003
187679768	120805_04_Orbi2_HB_DE_180_F3_cohesin	2827	3	610.342	-1.34	9.39	0	STAG2;STAG1	STAG2;STAG1	False	STAG1	STAG1	False	KTQLDDR	VLTAKER	576;574	567	7	7	1	5	576;574	571
187157143	130523_02_Orbi2_JZ_CO_190_CB_BS3_8TAF_F3	7142	3	684.055	-1.9	9.39	0	TAF2	TAF2	False	TAF2	TAF2	False	IKLNSK	GVDPLTGVEPAR	65	1	6	12	2	1	66	1
188057217	121126_10_Orbi2_HB_DE_147_Cond_monomer_F4	2978	3	684.689	0.29	9.39	0	SMC2	SMC2	False	SMC2	SMC2	False	ITAHKTIEK	MoxYECcmKK	179	173	9	6	5	5	183	177
188096299	121126_10_Orbi2_HB_DE_147_Cond_monomer_F4	6163	3	777.79	-4.52	9.38	0	NCAPG	to condensin subunit CAPG	False	NCAPH	to Non-SMC condensin I complex subunit H	False	LKbs3nh2DKFSNVR	TKAALTLSK	153	468	9	9	4	2	156	469
187669363	110314_09_Orbi2_HB_IN_185_F3_CapH_BS3	4764	4	456.502	-0.15	9.38	0	SMC4	SMC4	False	SMC4	SMC4	False	KEELYLK	MVEKEK	1096	287	7	6	1	4	1096	290
187264694	120114_18_Orbi2_ZC_QC_220_HSAd0-d4-1to1-1_Din	4562	4	669.852	-0.55	9.38	0	P02768-A	ALBU_HUMAN Serum albumin active OS=Homo sapiens GN=ALB PE=1 SV=2	False	P02768-A	ALBU_HUMAN Serum albumin active OS=Homo sapiens GN=ALB PE=1 SV=2	False	FKDLGEENFK	DAHKbs3-d4nh2SEVAHR	11	1	10	10	2	1	12	1
187318151	120114_09_Orbi2_ZC_QC_220_HSAd0-d4-1to4-2_Din	7846	4	916.731	-1.18	9.37	0	P02768-A	ALBU_HUMAN Serum albumin active OS=Homo sapiens GN=ALB PE=1 SV=2	False	P02768-A	ALBU_HUMAN Serum albumin active OS=Homo sapiens GN=ALB PE=1 SV=2	False	Kbs3-d4nh2QTALVELVK	CcmCcmKADDKETCcmFAEEGKbs3-d4nh2K	525	558	10	17	3	7	527	564
187732096	120805_05_Orbi2_HB_DE_220_F4_cohesin	7940	3	799.467	-0.24	9.36	0	FASN	FASN	False	FASN	FASN	False	GAQKLVLTSR	SEPVKLSAISR	1912	1872	10	11	4	5	1915	1876
187783563	111105_13_Orbi2_HB_DE_180_CapH_band2_F4	1582	4	482.756	0.28	9.35	0	CAP-D2	CAP-D2	False	NCAPG	to condensin subunit CAPG	False	AQKSHR	TMoxDVKEAVR	1363	219	6	9	3	5	1365	223
187318187	120114_09_Orbi2_ZC_QC_220_HSAd0-d4-1to4-2_Din	8802	4	917.224	-0.71	9.34	0	P02768-A	ALBU_HUMAN Serum albumin active OS=Homo sapiens GN=ALB PE=1 SV=2	False	P02768-A	ALBU_HUMAN Serum albumin active OS=Homo sapiens GN=ALB PE=1 SV=2	False	CcmCcmKADDKETCcmFAEEGKbs3-d4ohK	Kbs3-d4ohQTALVELVK	558	525	17	10	7	3	564	527
187320278	120114_16_Orbi2_ZC_QC_220_HSAd0-d4-1to2-3_Din	4820	5	669.939	-0.55	9.34	0	P02768-A	ALBU_HUMAN Serum albumin active OS=Homo sapiens GN=ALB PE=1 SV=2	False	P02768-A	ALBU_HUMAN Serum albumin active OS=Homo sapiens GN=ALB PE=1 SV=2	False	KQTALVELVK	CcmCcmKADDKETCcmFAEEGKK	525	558	10	17	1	3	525	560
187321984	120114_15_Orbi2_ZC_QC_220_HSAd0-d4-1to2-2_Din	7524	5	701.763	-1.01	9.34	0	P02768-A	ALBU_HUMAN Serum albumin active OS=Homo sapiens GN=ALB PE=1 SV=2	False	P02768-A	ALBU_HUMAN Serum albumin active OS=Homo sapiens GN=ALB PE=1 SV=2	False	KQTALVELVK	CcmCcmKADDKETCcmFAEEGKbs3-d4nh2K	525	558	10	17	1	3	525	560
188162361	120603_11_Orbi2_HB_QC_220_Helena-fraction12	6963	4	503.784	0.15	9.34	0	Histone	type VIII	False	Histone	type VIII	False	GKQGGKbs3ohAR	DNKKbs3ohTR	5	73	8	6	2	3	6	75
187228878	130523_02_Orbi2_JZ_CO_190_CB_BS3_8TAF_F3	7568	4	702.125	-0.58	9.33	0	CBP-TAF5	CBP-TAF5	False	CBP-TAF5	CBP-TAF5	False	IMDEKTASELK	SVKQASDLSLIDK	573	552	11	13	5	3	577	554
188109504	121126_10_Orbi2_HB_DE_147_Cond_monomer_F4	5729	4	597.84	-2.07	9.33	0	CAP-D2	CAP-D2	False	CAP-D2	CAP-D2	False	KLNYKbs3ohNAVR	LTQKALCcmR	522	531	9	8	1	4	522	534
187730753	120805_04_Orbi2_HB_DE_180_F3_cohesin	6218	3	851.436	-2.04	9.33	0	SMC1	SMC1	False	SMC3	SMC3	False	LEFENQKTR	VETYLNENLR	808	828	9	10	7	4	814	831
188112717	121126_10_Orbi2_HB_DE_147_Cond_monomer_F4	5364	3	838.112	-2.71	9.33	0	NCAPH	to Non-SMC condensin I complex subunit H	False	NCAPH	to Non-SMC condensin I complex subunit H	False	VDAVHADTYK	VLGGLGKESAPTK	152	162	10	13	8	7	159	168
187678403	120805_04_Orbi2_HB_DE_180_F3_cohesin	2474	4	425.745	-0.14	9.32	0	SMC1	SMC1	False	SMC1	SMC1	False	KVETEAK	INDIKR	414	748	7	6	1	5	414	752
187199540	130523_04_Orbi2_JZ_CO_190_CB_BS3_7TAF_LowBand_F4	6772	3	782.759	-0.18	9.31	0	CBP-TAF5	CBP-TAF5	False	CBP-TAF5	CBP-TAF5	False	IMDEKTASELK	VWSVTPKK	573	542	11	8	5	7	577	548
188075760	121126_10_Orbi2_HB_DE_147_Cond_monomer_F4	4870	3	716.033	-2.33	9.31	0	SMC4	SMC4	False	SMC2	SMC2	False	YWQKEISK	YNDLMoxKK	1031	998	8	7	4	6	1034	1003
188111454	121126_10_Orbi2_HB_DE_147_Cond_monomer_F4	4754	4	639.097	-1.08	9.31	0	SMC4	SMC4	False	SMC2	SMC2	False	LQKNVR	LKYEEAEQEAHLAK	804	468	6	14	3	2	806	469
187242506	130523_04_Orbi2_JZ_CO_190_CB_BS3_7TAF_LowBand_F4	7042	4	870.441	-0.65	9.3	0	TAF8	TAF8	False	TAF6	TAF6	False	SGSKQSTNPADNYHLAR	QKLTTSDIDYALK	17	66	17	13	4	2	20	67
187733889	120805_04_Orbi2_HB_DE_180_F3_cohesin	4342	3	790.412	-0.71	9.29	0	SMC3	SMC3	False	SMC3	SMC3	False	KDELQSER	Kbs3ohYYEVKNK	462	454	8	8	1	6	462	459
187202212	130523_05_Orbi2_JZ_CO_190_CB_BS3_7TAF_LowBand_F3	6545	3	941.163	-0.66	9.28	0	CBP-TAF5	CBP-TAF5	False	CBP-TAF5	CBP-TAF5	False	IMoxDEKTASELK	SVKQASDLSLIDK	573	552	11	13	5	3	577	554
188069764	121126_10_Orbi2_HB_DE_147_Cond_monomer_F4	2606	3	715.712	-1.38	9.28	0	SMC2	SMC2	False	SMC2	SMC2	False	KKADDSSR	NAQQKLNSAK	803	793	8	10	2	5	804	797
187221030	120114_18_Orbi2_ZC_QC_220_HSAd0-d4-1to1-1_Din	4510	3	826.116	0.09	9.27	0	P02768-A	ALBU_HUMAN Serum albumin active OS=Homo sapiens GN=ALB PE=1 SV=2	False	P02768-A	ALBU_HUMAN Serum albumin active OS=Homo sapiens GN=ALB PE=1 SV=2	False	ASSAKQR	LKCcmASLQKbs3nh2FGER	191	198	7	12	5	2	195	199
187680367	120805_05_Orbi2_HB_DE_220_F4_cohesin	5529	3	620.02	-0.95	9.26	0	SMC3	SMC3	False	SMC3	SMC3	False	KFKbs3nh2ASR	KYYEVK	727	454	6	6	1	1	727	454
187819928	111105_12_Orbi2_HB_DE_180_CapH_band2_F3	4639	4	566.063	-0.54	9.26	0	SMC4	SMC4	False	SMC4	SMC4	False	SKALKbs3nh2DLEK	LADEMoxKSK	363	355	9	8	2	6	364	360
187227668	130523_02_Orbi2_JZ_CO_190_CB_BS3_8TAF_F3	5972	3	830.461	-1.61	9.25	0	TAF6	TAF6	False	TAF6	TAF6	False	KAPPLLEGAPLR	GQGATTADGKGK	198	184	12	12	1	10	198	193
187258397	120114_08_Orbi2_ZC_QC_220_HSAd0-d4-1to4-1_Din	5691	3	829.128	0.27	9.23	0	P02768-A	ALBU_HUMAN Serum albumin active OS=Homo sapiens GN=ALB PE=1 SV=2	False	P02768-A	ALBU_HUMAN Serum albumin active OS=Homo sapiens GN=ALB PE=1 SV=2	False	ASSAKQR	LKCcmASLQKbs3-d4ohFGER	191	198	7	12	5	2	195	199
187293844	120114_16_Orbi2_ZC_QC_220_HSAd0-d4-1to2-3_Din	4095	3	1017.56	-0.47	9.23	0	P02768-A	ALBU_HUMAN Serum albumin active OS=Homo sapiens GN=ALB PE=1 SV=2	False	P02768-A	ALBU_HUMAN Serum albumin active OS=Homo sapiens GN=ALB PE=1 SV=2	False	LKCcmASLQK	LDELRDEGKbs3-d4nh2ASSAKQR	198	182	8	16	2	14	199	195
187196143	130523_01_Orbi2_JZ_CO_190_CB_BS3_8TAF_F4	4112	4	733.115	-2.49	9.22	0	TAF9-His	TAF9-His	False	TAF8	TAF8	False	TASPKSMPK	SGSKQSTNPADNYHLAR	6	17	9	17	5	4	10	20
187162668	130523_05_Orbi2_JZ_CO_190_CB_BS3_7TAF_LowBand_F3	4121	3	731.046	-1.51	9.21	0	CBP-TAF5	CBP-TAF5	False	TAF8	TAF8	False	IMDEKTASELK	EKAASQR	573	177	11	7	5	2	577	178
187321836	120114_10_Orbi2_ZC_QC_220_HSAd0-d4-1to4-3_Din	5601	4	890.712	-1.08	9.21	0	P02768-A	ALBU_HUMAN Serum albumin active OS=Homo sapiens GN=ALB PE=1 SV=2	False	P02768-A	ALBU_HUMAN Serum albumin active OS=Homo sapiens GN=ALB PE=1 SV=2	False	LAKTYETTLEK	TPVSDRVTKCcmCcmTESLVNR	349	467	11	18	3	9	351	475
187618844	110314_09_Orbi2_HB_IN_185_F3_CapH_BS3	1678	3	569.657	0.8	9.2	0	SMC4	SMC4	False	SMC2	SMC2	False	QKVEEAK	GQLKHR	578	567	7	6	2	4	579	570
187759383	120805_05_Orbi2_HB_DE_220_F4_cohesin	8594	3	848.131	-1.25	9.19	0	UPF1	UPF1	False	UPF1	UPF1	False	KLVNTINPGAR	ESLMQFSKPR	928	918	11	10	1	8	928	925
187705422	120805_05_Orbi2_HB_DE_220_F4_cohesin	9357	4	552.553	-0.15	9.17	0	SMC1	SMC1	False	SMC3	SMC3	False	SSSLYAR	AKLDELSAKbs3ohR	969	237	7	10	5	2	973	238
187325501	120114_20_Orbi2_ZC_QC_220_HSAd0-d4-1to1-3_Din	8293	5	739.395	-0.25	9.17	0	P02768-A	ALBU_HUMAN Serum albumin active OS=Homo sapiens GN=ALB PE=1 SV=2	False	P02768-A	ALBU_HUMAN Serum albumin active OS=Homo sapiens GN=ALB PE=1 SV=2	False	LKCcmASLQKbs3ohFGER	LDELRDEGKbs3ohASSAKQR	198	182	12	16	2	14	199	195
187530214	130323_07_Orbi2_HB_QC_225_F42_Xs	11380	4	553.586	0.59	9.15	0	Histone	type VIII	False	Histone	type VIII	False	GLGKGGAK	GVLKVFLENVIR	10	57	8	12	4	4	13	60
187221775	120114_10_Orbi2_ZC_QC_220_HSAd0-d4-1to4-3_Din	5005	4	621.851	-0.86	9.15	0	P02768-A	ALBU_HUMAN Serum albumin active OS=Homo sapiens GN=ALB PE=1 SV=2	False	P02768-A	ALBU_HUMAN Serum albumin active OS=Homo sapiens GN=ALB PE=1 SV=2	False	ASSAKQR	LKCcmASLQKbs3-d4nh2FGER	191	198	7	12	5	2	195	199
187144764	120114_14_Orbi2_ZC_QC_220_HSAd0-d4-1to2-1_Din	1467	3	658.347	0.63	9.15	0	P02768-A	ALBU_HUMAN Serum albumin active OS=Homo sapiens GN=ALB PE=1 SV=2	False	P02768-A	ALBU_HUMAN Serum albumin active OS=Homo sapiens GN=ALB PE=1 SV=2	False	NLGKVGSK	CcmCcmKHPEAK	429	437	8	8	4	3	432	439
187221083	120114_16_Orbi2_ZC_QC_220_HSAd0-d4-1to2-3_Din	5765	3	826.444	-0.22	9.14	0	P02768-A	ALBU_HUMAN Serum albumin active OS=Homo sapiens GN=ALB PE=1 SV=2	False	P02768-A	ALBU_HUMAN Serum albumin active OS=Homo sapiens GN=ALB PE=1 SV=2	False	ASSAKQR	LKCcmASLQKbs3ohFGER	191	198	7	12	5	2	195	199
188095601	121126_09_Orbi2_HB_DE_147_Cond_monomer_F3	2218	3	693.026	-0.66	9.14	0	SMC4	SMC4	False	SMC4	SMC4	False	AKDKEEEK	NISDATSKK	449	435	8	9	4	8	452	442
187190059	130523_02_Orbi2_JZ_CO_190_CB_BS3_8TAF_F3	4073	4	545.537	-0.63	9.13	0	CBP-TAF5	CBP-TAF5	False	TAF9-His	TAF9-His	False	IMDEKTASELK	KASTSAGR	573	135	11	8	5	1	577	135
188052440	121126_09_Orbi2_HB_DE_147_Cond_monomer_F3	3757	3	678.029	-1.19	9.13	0	NCAPG	to condensin subunit CAPG	False	NCAPG	to condensin subunit CAPG	False	TMoxDVKEAVR	IIKDDAR	219	453	9	7	5	3	223	455
187205625	130523_04_Orbi2_JZ_CO_190_CB_BS3_7TAF_LowBand_F4	7997	3	763.433	-0.41	9.13	0	CBP-TAF5	CBP-TAF5	False	TAF6	TAF6	False	DSYQLLKR	IKEIAQDALK	358	49	8	10	7	2	364	50
187339871	120114_09_Orbi2_ZC_QC_220_HSAd0-d4-1to4-2_Din	7742	4	926.004	-0.53	9.13	0	P02768-A	ALBU_HUMAN Serum albumin active OS=Homo sapiens GN=ALB PE=1 SV=2	False	P02768-A	ALBU_HUMAN Serum albumin active OS=Homo sapiens GN=ALB PE=1 SV=2	False	LKCcmASLQKbs3-d4ohFGER	LDELRDEGKbs3-d4ohASSAKQR	198	182	12	16	2	14	199	195
187698695	120805_04_Orbi2_HB_DE_180_F3_cohesin	4406	3	715.39	-0.6	9.12	0	HSP70;HSPA8	shock 70 kDa protein;HSPA8	False	HSPA8	HSPA8	False	ITITNDKGR	LSKEDIER	504;502	511	9	8	7	3	510;508	513
187680382	120805_05_Orbi2_HB_DE_220_F4_cohesin	6194	3	620.349	-0.01	9.12	0	SMC3	SMC3	False	SMC3	SMC3	False	KFKbs3ohASR	KYYEVK	727	454	6	6	1	1	727	454
187236631	130523_01_Orbi2_JZ_CO_190_CB_BS3_8TAF_F4	11027	5	650.568	-0.65	9.12	0	TAF2	TAF2	False	TAF2	TAF2	False	HWIKEELDKIVAYELK	HKILNMLTK	395	926	16	9	9	2	403	927
188187976	120603_11_Orbi2_HB_QC_220_Helena-fraction12	15437	3	700.084	0.2	9.12	0	Histone	type VIII	False	Histone	type VIII	False	GKQGGK	GVLKVFLENVIR	5	57	6	12	2	4	6	60
187324104	120114_10_Orbi2_ZC_QC_220_HSAd0-d4-1to4-3_Din	9772	4	936.5	-0.37	9.11	0	P02768-A	ALBU_HUMAN Serum albumin active OS=Homo sapiens GN=ALB PE=1 SV=2	False	P02768-A	ALBU_HUMAN Serum albumin active OS=Homo sapiens GN=ALB PE=1 SV=2	False	LKECcmCcmEKPLLEK	RHPYFYAPELLFFAKR	275	145	12	16	7	15	281	159
187341027	120114_10_Orbi2_ZC_QC_220_HSAd0-d4-1to4-3_Din	11999	4	1021.06	-1.03	9.11	0	P02768-A	ALBU_HUMAN Serum albumin active OS=Homo sapiens GN=ALB PE=1 SV=2	False	P02768-A	ALBU_HUMAN Serum albumin active OS=Homo sapiens GN=ALB PE=1 SV=2	False	KVPQVSTPTLVEVSR	ATKEQLKbs3-d4nh2AVMDDFAAFVEK	414	539	15	19	1	3	414	541
187762232	120805_04_Orbi2_HB_DE_180_F3_cohesin	4932	4	583.323	-0.36	9.1	0	SMC3	SMC3	False	SMC3	SMC3	False	Kbs3ohFKASR	LDQDLNEVKAR	727	437	6	11	3	9	729	445
187317421	120114_08_Orbi2_ZC_QC_220_HSAd0-d4-1to4-1_Din	10789	5	774.622	-0.21	9.09	0	P02768-A	ALBU_HUMAN Serum albumin active OS=Homo sapiens GN=ALB PE=1 SV=2	False	P02768-A	ALBU_HUMAN Serum albumin active OS=Homo sapiens GN=ALB PE=1 SV=2	False	KQTALVELVK	QNCcmELFEQLGEYKFQNALLVR	525	390	10	21	1	13	525	402
187727761	120805_04_Orbi2_HB_DE_180_F3_cohesin	6305	3	850.458	-0.45	9.08	0	SMC1	SMC1	False	SMC3	SMC3	False	LKDEVVR	KALDQFVNFSEQK	212	985	7	13	2	1	213	985
187235322	130523_01_Orbi2_JZ_CO_190_CB_BS3_8TAF_F4	8206	3	902.829	-1.24	9.08	0	CBP-TAF5	CBP-TAF5	False	TAF6	TAF6	False	DSYQLLKR	LKLSNTVLPSESMK	358	9	8	14	7	2	364	10
188166556	120603_12_Orbi2_HB_QC_220_Helena-fraction11	9958	3	676.044	-0.19	9.07	0	Histone	type VIII	False	Histone	type VIII	False	GGKGLGK	NDEELNKLLGK	7	90	7	11	3	7	9	96
187266169	120114_09_Orbi2_ZC_QC_220_HSAd0-d4-1to4-2_Din	5960	5	588.914	0.51	9.07	0	P02768-A	ALBU_HUMAN Serum albumin active OS=Homo sapiens GN=ALB PE=1 SV=2	False	P02768-A	ALBU_HUMAN Serum albumin active OS=Homo sapiens GN=ALB PE=1 SV=2	False	LKECcmCcmEKPLLEK	FPKAEFAEVSK	275	223	12	11	2	3	276	225
187369308	130323_05_Orbi2_HB_QC_225_F40_Xs	2732	3	544.941	-0.04	9.06	0	Histone	type VIII	False	Histone	type VIII	False	TTSHGR	KGNYAER	41	37	6	7	3	1	43	37
187225771	120114_08_Orbi2_ZC_QC_220_HSAd0-d4-1to4-1_Din	5020	4	726.879	-1.28	9.05	0	P02768-A	ALBU_HUMAN Serum albumin active OS=Homo sapiens GN=ALB PE=1 SV=2	False	P02768-A	ALBU_HUMAN Serum albumin active OS=Homo sapiens GN=ALB PE=1 SV=2	False	VTKCcmCcmTESLVNR	LAKTYETTLEK	473	349	12	11	3	3	475	351
187239579	130523_05_Orbi2_JZ_CO_190_CB_BS3_7TAF_LowBand_F3	7023	3	935.831	-0.76	9.05	0	CBP-TAF5	CBP-TAF5	False	CBP-TAF5	CBP-TAF5	False	IMDEKTASELK	SVKQASDLSLIDK	573	552	11	13	5	3	577	554
187734770	120805_05_Orbi2_HB_DE_220_F4_cohesin	11058	4	616.592	-1.63	9.05	0	RAD21	RAD21	False	RAD21	RAD21	False	LLKLFTR	KGGEADNLDEFLK	384	405	7	13	3	1	386	405
187680375	120805_05_Orbi2_HB_DE_220_F4_cohesin	6204	4	465.513	-0.52	9.04	0	SMC3	SMC3	False	SMC3	SMC3	False	KFKbs3ohASR	KYYEVK	727	454	6	6	1	1	727	454
187569370	130323_12_Orbi2_HB_DE_225_F21_Xs	16976	3	773.408	0.37	9.03	0	Histone	type VIII	False	Histone	type VIII	False	TLYGFGG	TVTAMDVVYALKR	97	81	7	13	1	12	97	92
187231984	130523_02_Orbi2_JZ_CO_190_CB_BS3_8TAF_F3	5759	4	623.099	0.36	9.03	0	TAF6	TAF6	False	TAF6	TAF6	False	GKGQGATTADGK	KAPPLLEGAPLR	182	198	12	12	2	1	183	198
187158944	130523_04_Orbi2_JZ_CO_190_CB_BS3_7TAF_LowBand_F4	2456	3	650.642	-1.03	9.01	0	TAF8	TAF8	False	TAF8	TAF8	False	EKAASQR	SYCcmEHTAR	177	78	7	8	2	1	178	78
187705115	120805_05_Orbi2_HB_DE_220_F4_cohesin	6687	3	652.058	0.12	9.01	0	SMC3	SMC3	False	SMC3	SMC3	False	IKLEGIITR	IEEKQK	819	337	9	6	2	4	820	340
187258473	120114_09_Orbi2_ZC_QC_220_HSAd0-d4-1to4-2_Din	4487	4	597.087	-0.04	9	0	P02768-A	ALBU_HUMAN Serum albumin active OS=Homo sapiens GN=ALB PE=1 SV=2	False	P02768-A	ALBU_HUMAN Serum albumin active OS=Homo sapiens GN=ALB PE=1 SV=2	False	LKCcmASLQK	LAKTYETTLEK	198	349	8	11	2	3	199	351
187625001	110314_09_Orbi2_HB_IN_185_F3_CapH_BS3	2656	4	418.501	0.36	9	0	NCAPG	to condensin subunit CAPG	False	NCAPG	to condensin subunit CAPG	False	AKTAALEK	KAAVGTR	1016	974	8	7	2	1	1017	974
187225200	120114_08_Orbi2_ZC_QC_220_HSAd0-d4-1to4-1_Din	3712	4	630.072	-0.27	8.99	0	P02768-A	ALBU_HUMAN Serum albumin active OS=Homo sapiens GN=ALB PE=1 SV=2	False	P02768-A	ALBU_HUMAN Serum albumin active OS=Homo sapiens GN=ALB PE=1 SV=2	False	FKDLGEENFK	DAHKSEVAHR	11	1	10	10	2	4	12	4
187159895	130523_05_Orbi2_JZ_CO_190_CB_BS3_7TAF_LowBand_F3	3036	4	477.504	-0.49	8.99	0	CBP-TAF5	CBP-TAF5	False	CBP-TAF5	CBP-TAF5	False	KDSIGSKSK	DSDKLDK	453	480	9	7	7	4	459	483
187735868	120805_04_Orbi2_HB_DE_180_F3_cohesin	6487	3	853.125	-0.9	8.96	0	MYH9	MYH9	False	MYH9	MYH9	False	VNKQFR	ALEEAIEQKAELER	1498	1484	6	14	3	9	1500	1492
187324519	120114_14_Orbi2_ZC_QC_220_HSAd0-d4-1to2-1_Din	8262	5	740.2	0.32	8.96	0	P02768-A	ALBU_HUMAN Serum albumin active OS=Homo sapiens GN=ALB PE=1 SV=2	False	P02768-A	ALBU_HUMAN Serum albumin active OS=Homo sapiens GN=ALB PE=1 SV=2	False	LKCcmASLQKbs3-d4ohFGER	LDELRDEGKbs3-d4ohASSAKQR	198	182	12	16	2	14	199	195
187293772	120114_10_Orbi2_ZC_QC_220_HSAd0-d4-1to4-3_Din	8812	5	677.366	-0.44	8.96	0	P02768-A	ALBU_HUMAN Serum albumin active OS=Homo sapiens GN=ALB PE=1 SV=2	False	P02768-A	ALBU_HUMAN Serum albumin active OS=Homo sapiens GN=ALB PE=1 SV=2	False	DAHKbs3-d4ohSEVAHR	SLHTLFGDKLCcmTVATLR	1	65	10	17	1	1	1	65
187200164	130523_05_Orbi2_JZ_CO_190_CB_BS3_7TAF_LowBand_F3	6590	4	645.596	-0.85	8.95	0	TAF9-His	TAF9-His	False	TAF6	TAF6	False	TASPKSMPK	QKLTTSDIDYALK	6	66	9	13	5	2	10	67
187762717	120805_05_Orbi2_HB_DE_220_F4_cohesin	6099	3	823.452	0.36	8.95	0	SMC1	SMC1	False	SMC3	SMC3	False	LKYSQSDLEQTK	KFKbs3nh2ASR	712	727	12	6	2	1	713	727
188069776	121126_10_Orbi2_HB_DE_147_Cond_monomer_F4	2503	3	715.712	-1.38	8.94	0	SMC2	SMC2	False	SMC2	SMC2	False	KKADDSSR	NAQQKLNSAK	803	793	8	10	1	5	803	797
187762791	120805_05_Orbi2_HB_DE_220_F4_cohesin	6644	4	618.086	-0.24	8.88	0	SMC1	SMC1	False	SMC3	SMC3	False	LKYSQSDLEQTK	KFKbs3ohASR	712	727	12	6	2	1	713	727
187239923	130523_04_Orbi2_JZ_CO_190_CB_BS3_7TAF_LowBand_F4	6544	3	1048.86	-1.19	8.88	0	TAF12	TAF12	False	HIS-TAF4	HIS-TAF4	False	ACcmTTEAHKQR	SCcmKDETFLLQAPLQR	142	895	10	15	8	3	149	897
187162643	130523_05_Orbi2_JZ_CO_190_CB_BS3_7TAF_LowBand_F3	2073	3	731.045	-0.64	8.87	0	CBP-TAF5	CBP-TAF5	False	TAF8	TAF8	False	KQDPNAPPQNR	EKAASQR	462	177	11	7	1	2	462	178
188166533	120603_11_Orbi2_HB_QC_220_Helena-fraction12	10092	4	507.285	-0.46	8.87	0	Histone	type VIII	False	Histone	type VIII	False	GGKGLGK	NDEELNKLLGK	7	90	7	11	3	7	9	96
188109531	121126_10_Orbi2_HB_DE_147_Cond_monomer_F4	6210	3	797.092	-0.8	8.87	0	ACACA	ACACA	False	ACACA	ACACA	False	LAKQSR	KVNNADDFPNLFR	351	323	6	13	3	1	353	323
187122968	130523_05_Orbi2_JZ_CO_190_CB_BS3_7TAF_LowBand_F3	1479	4	426.731	0.17	8.86	0	TAF9-His	TAF9-His	False	TAF8	TAF8	False	KASTSAGR	EKAASQR	135	177	8	7	1	2	135	178
187161169	130523_05_Orbi2_JZ_CO_190_CB_BS3_7TAF_LowBand_F3	3449	3	736.379	0.23	8.86	0	CBP-TAF5	CBP-TAF5	False	TAF8	TAF8	False	IMoxDEKTASELK	EKAASQR	573	177	11	7	5	2	577	178
187186389	120114_09_Orbi2_ZC_QC_220_HSAd0-d4-1to4-2_Din	5335	3	799.04	-0.94	8.85	0	P02768-A	ALBU_HUMAN Serum albumin active OS=Homo sapiens GN=ALB PE=1 SV=2	False	P02768-A	ALBU_HUMAN Serum albumin active OS=Homo sapiens GN=ALB PE=1 SV=2	False	ETCcmFAEEGKbs3-d4nh2K	CcmCcmKADDK	565	558	10	7	2	3	566	560
187260193	120114_15_Orbi2_ZC_QC_220_HSAd0-d4-1to2-2_Din	5351	4	668.085	-0.29	8.85	0	P02768-A	ALBU_HUMAN Serum albumin active OS=Homo sapiens GN=ALB PE=1 SV=2	False	P02768-A	ALBU_HUMAN Serum albumin active OS=Homo sapiens GN=ALB PE=1 SV=2	False	FKDLGEENFK	DAHKbs3ohSEVAHR	11	1	10	10	2	1	12	1
188218677	120603_12_Orbi2_HB_QC_220_Helena-fraction11	11450	3	789.776	-0.09	8.85	0	Histone	type VIII	False	Histone	type VIII	False	NDEELNKLLGK	GKbs3ohGGKGLGK	90	5	11	9	7	5	96	9
187390630	130323_05_Orbi2_HB_QC_225_F40_Xs	3225	3	549.641	-0.12	8.84	0	Histone	type VIII	False	Histone	type VIII	False	RGGVKR	KGNYAER	41	37	6	7	5	1	45	37
187940994	130323_13_Orbi2_HB_DE_225_F22_Xs	15022	4	868.006	0.04	8.83	0	Histone	type VIII	False	Histone	type VIII	False	NDEELNKLLGK	VTIAQGGVLPNIQAVLLPKK	90	101	11	20	7	19	96	119
187762226	120805_04_Orbi2_HB_DE_180_F3_cohesin	4934	3	777.428	-0.94	8.83	0	SMC3	SMC3	False	SMC3	SMC3	False	Kbs3ohFKASR	LDQDLNEVKAR	727	437	6	11	3	9	729	445
187678485	120805_05_Orbi2_HB_DE_220_F4_cohesin	3816	4	436.02	-0.39	8.83	0	SMC1	SMC1	False	SMC3	SMC3	False	KVEAAR	TKLELKAK	311	303	6	8	1	6	311	308
187394705	130323_05_Orbi2_HB_QC_225_F40_Xs	2355	3	556.653	-0.08	8.82	0	Histone	type VIII	False	Histone	type VIII	False	KTDSHKAK	GGKGLGK	120	7	8	7	6	3	125	9
187318988	120114_09_Orbi2_ZC_QC_220_HSAd0-d4-1to4-2_Din	4764	5	611.137	-0.85	8.82	0	P02768-A	ALBU_HUMAN Serum albumin active OS=Homo sapiens GN=ALB PE=1 SV=2	False	P02768-A	ALBU_HUMAN Serum albumin active OS=Homo sapiens GN=ALB PE=1 SV=2	False	LKCcmASLQK	LDELRDEGKbs3-d4ohASSAKQR	198	182	8	16	2	14	199	195
187165073	130523_04_Orbi2_JZ_CO_190_CB_BS3_7TAF_LowBand_F4	5208	3	1048.88	1.39	8.81	0	TAF8	TAF8	False	TAF6	TAF6	False	EKAASQR	LVAQICcmKHFSTTTNNIQSR	177	338	7	19	2	7	178	344
187678252	120805_05_Orbi2_HB_DE_220_F4_cohesin	5677	3	588.992	-0.02	8.8	0	UPF1	UPF1	False	UPF1	UPF1	False	LCcmAKSR	LAKMQFR	554	635	6	7	4	3	557	637
187293870	120114_15_Orbi2_ZC_QC_220_HSAd0-d4-1to2-2_Din	4341	4	763.669	-1.86	8.76	0	P02768-A	ALBU_HUMAN Serum albumin active OS=Homo sapiens GN=ALB PE=1 SV=2	False	P02768-A	ALBU_HUMAN Serum albumin active OS=Homo sapiens GN=ALB PE=1 SV=2	False	LKCcmASLQK	LDELRDEGKbs3-d4ohASSAKQR	198	182	8	16	2	14	199	195
187233606	130523_01_Orbi2_JZ_CO_190_CB_BS3_8TAF_F4	3845	5	602.08	-2.43	8.76	0	TAF8	TAF8	False	TAF8	TAF8	False	SGSKQSTNPADNYHLAR	SYCcmEHTAR	17	78	17	8	4	1	20	78
187192039	130523_01_Orbi2_JZ_CO_190_CB_BS3_8TAF_F4	7175	3	814.115	-1.8	8.76	0	CBP-TAF5	CBP-TAF5	False	CBP-TAF5	CBP-TAF5	False	KQDPNAPPQNR	SKVFFGLLK	462	416	11	9	1	2	462	417
187339049	120114_09_Orbi2_ZC_QC_220_HSAd0-d4-1to4-2_Din	7157	5	775.807	-1.17	8.75	0	P02768-A	ALBU_HUMAN Serum albumin active OS=Homo sapiens GN=ALB PE=1 SV=2	False	P02768-A	ALBU_HUMAN Serum albumin active OS=Homo sapiens GN=ALB PE=1 SV=2	False	CcmCcmKADDKETCcmFAEEGKK	QIKbs3-d4ohKQTALVELVK	558	522	17	13	3	4	560	525
187701391	120805_04_Orbi2_HB_DE_180_F3_cohesin	4819	4	481.54	-0.93	8.73	0	SMC3	SMC3	False	SMC3	SMC3	False	KQQLLR	LELQKDVR	493	676	6	8	1	5	493	680
187727916	120805_04_Orbi2_HB_DE_180_F3_cohesin	5436	3	723.417	-0.03	8.73	0	SMC1	SMC1	False	SMC1	SMC1	False	MQDIKLPLSK	LKDEVVR	935	212	10	7	5	2	939	213
188054982	121126_10_Orbi2_HB_DE_147_Cond_monomer_F4	5669	3	724.111	-0.81	8.72	0	NCAPG	to condensin subunit CAPG	False	NCAPG	to condensin subunit CAPG	False	KQQIKLAEIK	VKLFEAK	489	499	10	7	5	2	493	500
187237419	130523_04_Orbi2_JZ_CO_190_CB_BS3_7TAF_LowBand_F4	8304	3	908.161	-0.81	8.72	0	CBP-TAF5	CBP-TAF5	False	TAF6	TAF6	False	DSYQLLKR	LKLSNTVLPSESMoxK	358	9	8	14	7	2	364	10
187732437	120805_04_Orbi2_HB_DE_180_F3_cohesin	5326	3	820.772	-0.31	8.71	0	SMC3	SMC3	False	SMC3	SMC3	False	ELEKMoxTNR	AKLDELSAKbs3ohR	921	237	8	10	4	2	924	238
188069744	121126_09_Orbi2_HB_DE_147_Cond_monomer_F3	4897	4	536.794	-0.36	8.71	0	HSP70;HSPA8	shock 70 kDa protein;HSPA8	False	HSPA8	HSPA8	False	ITITNDKGR	LSKEDIER	504;502	511	9	8	7	3	510;508	513
187620358	110314_09_Orbi2_HB_IN_185_F3_CapH_BS3	2270	3	466.301	0.67	8.7	0	SMC4	SMC4	False	PKM2	kinase (Fragment)	False	LKGQVK	KGAALK	832	137	6	6	2	1	833	137
187264548	120114_08_Orbi2_ZC_QC_220_HSAd0-d4-1to4-1_Din	3711	5	504.259	0.02	8.7	0	P02768-A	ALBU_HUMAN Serum albumin active OS=Homo sapiens GN=ALB PE=1 SV=2	False	P02768-A	ALBU_HUMAN Serum albumin active OS=Homo sapiens GN=ALB PE=1 SV=2	False	FKDLGEENFK	DAHKSEVAHR	11	1	10	10	2	4	12	4
187625035	110314_09_Orbi2_HB_IN_185_F3_CapH_BS3	3395	5	352.214	0.79	8.7	0	SMC4	SMC4	False	SMC2	SMC2	False	ALKDLEK	TKDIKAK	365	886	7	7	3	2	367	887
188067735	121126_09_Orbi2_HB_DE_147_Cond_monomer_F3	3294	3	718.702	-3.83	8.69	0	SMC2	SMC2	False	SMC2	SMC2	False	IFESMoxAENEKK	SAKIEK	263	893	11	6	10	3	272	895
187325705	120114_09_Orbi2_ZC_QC_220_HSAd0-d4-1to4-2_Din	5618	5	712.771	-0.78	8.68	0	P02768-A	ALBU_HUMAN Serum albumin active OS=Homo sapiens GN=ALB PE=1 SV=2	False	P02768-A	ALBU_HUMAN Serum albumin active OS=Homo sapiens GN=ALB PE=1 SV=2	False	LAKTYETTLEK	TPVSDRVTKCcmCcmTESLVNR	349	467	11	18	3	9	351	475
187319563	120114_19_Orbi2_ZC_QC_220_HSAd0-d4-1to1-2_Din	6961	5	749.186	-1.26	8.67	0	P02768-A	ALBU_HUMAN Serum albumin active OS=Homo sapiens GN=ALB PE=1 SV=2	False	P02768-A	ALBU_HUMAN Serum albumin active OS=Homo sapiens GN=ALB PE=1 SV=2	False	QIKbs3nh2KQTALVELVK	CcmCcmKADDKETCcmFAEEGK	522	558	13	16	4	3	525	560
187236330	130523_01_Orbi2_JZ_CO_190_CB_BS3_8TAF_F4	8382	3	900.833	-1.25	8.67	0	TAF2	TAF2	False	TAF2	TAF2	False	EELDKIVAYELK	HKILNMoxLTK	399	926	12	9	5	2	403	927
187259858	120114_10_Orbi2_ZC_QC_220_HSAd0-d4-1to4-3_Din	6094	4	670.098	-0.44	8.66	0	P02768-A	ALBU_HUMAN Serum albumin active OS=Homo sapiens GN=ALB PE=1 SV=2	False	P02768-A	ALBU_HUMAN Serum albumin active OS=Homo sapiens GN=ALB PE=1 SV=2	False	FKDLGEENFK	DAHKbs3-d4ohSEVAHR	11	1	10	10	2	1	12	1
187730779	120805_05_Orbi2_HB_DE_220_F4_cohesin	8742	4	638.83	-0.31	8.63	0	SMC1	SMC1	False	SMC3	SMC3	False	LEFENQKTR	VETYLNENLR	808	828	9	10	7	4	814	831
187680759	120805_05_Orbi2_HB_DE_220_F4_cohesin	4557	3	594.323	-0.08	8.63	0	UPF1	UPF1	False	UPF1	UPF1	False	LCcmAKSR	LAKMoxQFR	554	635	6	7	4	3	557	637
187700069	120805_05_Orbi2_HB_DE_220_F4_cohesin	4275	5	389.434	-0.21	8.63	0	SMC1	SMC1	False	SMC3	SMC3	False	RPQYIKAK	VKDTLAR	295	873	8	7	6	2	300	874
187948391	130323_14_Orbi2_HB_DE_225_F23_Xs	13224	4	873.769	-0.17	8.63	0	Histone	type VIII	False	Histone	type VIII	False	TDSHKAKbs3nh2AKbs3nh2	VTIAQGGVLPNIQAVLLPKK	121	101	9	20	5	19	125	119
188108289	121126_10_Orbi2_HB_DE_147_Cond_monomer_F4	6554	3	912.191	-0.38	8.62	0	NCAPG	to condensin subunit CAPG	False	NCAPG	to condensin subunit CAPG	False	LAEIKVK	EQITELEHTKTNLIK	494	525	7	15	5	10	498	534
188090009	121126_09_Orbi2_HB_DE_147_Cond_monomer_F3	4880	4	530.796	-0.27	8.62	0	SMC2	SMC2	False	SMC2	SMC2	False	ILEKGQLK	FEYKNPEK	563	508	8	8	4	4	566	511
188015769	121126_10_Orbi2_HB_DE_147_Cond_monomer_F4	3003	3	557.665	0.11	8.61	0	NCAPG	to condensin subunit CAPG	False	NCAPG	to condensin subunit CAPG	False	AKTAALEK	KAAVGTR	1016	974	8	7	2	1	1017	974
187156944	130523_01_Orbi2_JZ_CO_190_CB_BS3_8TAF_F4	8835	4	666.114	-1.83	8.61	0	CBP-TAF5	CBP-TAF5	False	CBP-TAF5	CBP-TAF5	False	TSKFVLR	QQIDAMVGSLAGEAKR	348	396	7	16	3	15	350	410
188340455	120603_13_Orbi2_HB_QC_220_Helena-fraction10	12463	4	794.913	-0.44	8.6	0	SMC4	SMC4	False	SMC2	SMC2	False	FTQLDLQDVKVR	ESLKNAENELSSEK	387	866	12	14	10	4	396	869
187266214	120114_09_Orbi2_ZC_QC_220_HSAd0-d4-1to4-2_Din	3127	4	736.138	-0.82	8.6	0	P02768-A	ALBU_HUMAN Serum albumin active OS=Homo sapiens GN=ALB PE=1 SV=2	False	P02768-A	ALBU_HUMAN Serum albumin active OS=Homo sapiens GN=ALB PE=1 SV=2	False	VGSKCcmCcmK	LDELRDEGKASSAKbs3-d4nh2QR	433	182	7	16	4	9	436	190
187141295	120114_16_Orbi2_ZC_QC_220_HSAd0-d4-1to2-3_Din	5363	3	695.084	-0.11	8.6	0	P02768-A	ALBU_HUMAN Serum albumin active OS=Homo sapiens GN=ALB PE=1 SV=2	False	P02768-A	ALBU_HUMAN Serum albumin active OS=Homo sapiens GN=ALB PE=1 SV=2	False	ATKEQLK	KQTALVELVK	539	525	7	10	3	1	541	525
187667709	110314_09_Orbi2_HB_IN_185_F3_CapH_BS3	2150	3	583.685	0.58	8.6	0	SMC4	SMC4	False	SMC2	SMC2	False	HAKbs3nh2SKAK	VDAKVR	403	309	7	6	5	4	407	312
188129635	121126_09_Orbi2_HB_DE_147_Cond_monomer_F3	5252	3	818.458	-0.91	8.6	0	SMC4	SMC4	False	SMC4	SMC4	False	KEELNAQDLVR	ENKLEKLK	564	556	11	8	1	6	564	561
187506553	130323_06_Orbi2_HB_QC_225_F41_Xs	11458	4	525.315	0.1	8.59	0	Histone	type VIII	False	Histone	type VIII	False	GKQGGK	GVLKVFLENVIR	5	57	6	12	2	4	6	60
187957319	130323_13_Orbi2_HB_DE_225_F22_Xs	14748	4	874.261	-0.23	8.59	0	Histone	type VIII	False	Histone	type VIII	False	TDSHKAKbs3ohAKbs3oh	VTIAQGGVLPNIQAVLLPKK	121	101	9	20	5	19	125	119
187762777	120805_05_Orbi2_HB_DE_220_F4_cohesin	6648	3	823.779	-0.9	8.58	0	SMC1	SMC1	False	SMC3	SMC3	False	LKYSQSDLEQTK	KFKbs3ohASR	712	727	12	6	2	1	713	727
187762190	120805_04_Orbi2_HB_DE_180_F3_cohesin	4512	3	777.1	-0.68	8.58	0	SMC3	SMC3	False	SMC3	SMC3	False	Kbs3nh2FKASR	LDQDLNEVKAR	727	437	6	11	3	9	729	445
187700058	120805_05_Orbi2_HB_DE_220_F4_cohesin	4267	4	486.541	-0.98	8.58	0	SMC1	SMC1	False	SMC3	SMC3	False	RPQYIKAK	VKDTLAR	295	873	8	7	6	2	300	874
188115557	121126_10_Orbi2_HB_DE_147_Cond_monomer_F4	3570	4	613.327	-3.34	8.58	0	SMC2	SMC2	False	SMC2	SMC2	False	AATEAKQAQMoxK	LKYAQQELK	412	423	11	9	6	2	417	424
187165014	130523_05_Orbi2_JZ_CO_190_CB_BS3_7TAF_LowBand_F3	2644	3	712.706	-0.22	8.57	0	CBP-TAF5	CBP-TAF5	False	CBP-TAF5	CBP-TAF5	False	KDSIGSK	KQDPNAPPQNR	453	462	7	11	1	1	453	462
187730007	120805_04_Orbi2_HB_DE_180_F3_cohesin	5970	4	586.834	-3.25	8.57	0	SMC1	SMC1	False	SMC3	SMC3	False	LEFENQKTR	IKLEGIITR	808	819	9	9	7	2	814	820
187166329	130523_05_Orbi2_JZ_CO_190_CB_BS3_7TAF_LowBand_F3	1761	4	505.013	0.16	8.57	0	TAF8	TAF8	False	TAF6	TAF6	False	EKAASQR	GKGQGATTADGK	177	182	7	12	2	2	178	183
187736523	120805_05_Orbi2_HB_DE_220_F4_cohesin	7759	3	839.79	-0.62	8.57	0	SMC1	SMC1	False	SMC1	SMC1	False	KKVETEAK	SKLESELANFGPR	413	735	8	13	2	2	414	736
187221017	120114_15_Orbi2_ZC_QC_220_HSAd0-d4-1to2-2_Din	4642	4	619.839	-0.03	8.56	0	P02768-A	ALBU_HUMAN Serum albumin active OS=Homo sapiens GN=ALB PE=1 SV=2	False	P02768-A	ALBU_HUMAN Serum albumin active OS=Homo sapiens GN=ALB PE=1 SV=2	False	ASSAKQR	LKCcmASLQKbs3nh2FGER	191	198	7	12	5	2	195	199
187320458	120114_09_Orbi2_ZC_QC_220_HSAd0-d4-1to4-2_Din	10151	5	701.165	-0.48	8.56	0	P02768-A	ALBU_HUMAN Serum albumin active OS=Homo sapiens GN=ALB PE=1 SV=2	False	P02768-A	ALBU_HUMAN Serum albumin active OS=Homo sapiens GN=ALB PE=1 SV=2	False	ECcmCcmEKPLLEK	RHPYFYAPELLFFAKR	277	145	10	16	5	15	281	159
188242440	120603_12_Orbi2_HB_QC_220_Helena-fraction11	9083	4	605.846	-0.29	8.56	0	Histone	type VIII	False	Histone	type VIII	False	GKQGGKbs3ohAR	DNIQGITKPAIR	5	25	8	12	2	8	6	32
187165371	130523_04_Orbi2_JZ_CO_190_CB_BS3_7TAF_LowBand_F4	6061	3	805.418	-0.11	8.56	0	TAF8	TAF8	False	TAF8	TAF8	False	EKAASQR	FMAKTGETQSLFK	177	193	7	13	2	4	178	196
187518331	130323_07_Orbi2_HB_QC_225_F42_Xs	11390	4	535.827	0.08	8.54	0	Histone	type VIII	False	Histone	type VIII	False	GGKGLGK	GVLKVFLENVIR	7	57	7	12	3	4	9	60
187193831	130523_01_Orbi2_JZ_CO_190_CB_BS3_8TAF_F4	7158	4	697.389	-1.68	8.54	0	CBP-TAF5	CBP-TAF5	False	CBP-TAF5	CBP-TAF5	False	IMoxDEKTASELK	VWSVTPKKbs3nh2LR	573	542	11	10	5	7	577	548
187193832	130523_01_Orbi2_JZ_CO_190_CB_BS3_8TAF_F4	7158	4	697.389	-1.68	8.54	0	CBP-TAF5	CBP-TAF5	False	CBP-TAF5	CBP-TAF5	False	IMoxDEKTASELK	VWSVTPKbs3nh2KLR	573	542	11	10	5	8	577	549
187287576	120114_15_Orbi2_ZC_QC_220_HSAd0-d4-1to2-2_Din	3905	4	761.411	-0.7	8.54	0	P02768-A	ALBU_HUMAN Serum albumin active OS=Homo sapiens GN=ALB PE=1 SV=2	False	P02768-A	ALBU_HUMAN Serum albumin active OS=Homo sapiens GN=ALB PE=1 SV=2	False	LKCcmASLQK	LDELRDEGKbs3nh2ASSAKQR	198	182	8	16	2	14	199	195
187764411	120805_05_Orbi2_HB_DE_220_F4_cohesin	8716	4	653.119	-0.39	8.53	0	SMC1	SMC1	False	SMC3	SMC3	False	RIEKLEEYIATSK	Kbs3ohFKASR	434	727	13	6	4	3	437	729
187287590	120114_15_Orbi2_ZC_QC_220_HSAd0-d4-1to2-2_Din	3906	5	609.33	-0.69	8.53	0	P02768-A	ALBU_HUMAN Serum albumin active OS=Homo sapiens GN=ALB PE=1 SV=2	False	P02768-A	ALBU_HUMAN Serum albumin active OS=Homo sapiens GN=ALB PE=1 SV=2	False	LKCcmASLQK	LDELRDEGKbs3nh2ASSAKQR	198	182	8	16	2	14	199	195
187201217	130523_04_Orbi2_JZ_CO_190_CB_BS3_7TAF_LowBand_F4	2492	3	784.414	-1.07	8.52	0	CBP-TAF5	CBP-TAF5	False	CBP-TAF5	CBP-TAF5	False	KDSIGSK	SKKQDPNAPPQNR	453	460	7	13	1	3	453	462
187340951	120114_10_Orbi2_ZC_QC_220_HSAd0-d4-1to4-3_Din	12266	4	1021.06	-5.69	8.52	0	P02768-A	ALBU_HUMAN Serum albumin active OS=Homo sapiens GN=ALB PE=1 SV=2	False	P02768-A	ALBU_HUMAN Serum albumin active OS=Homo sapiens GN=ALB PE=1 SV=2	False	KVPQVSTPTLVEVSR	ATbs3-d4nh2KEQLKAVMDDFAAFVEK	414	539	15	19	1	7	414	545
187340950	120114_10_Orbi2_ZC_QC_220_HSAd0-d4-1to4-3_Din	12266	4	1021.06	-5.69	8.52	0	P02768-A	ALBU_HUMAN Serum albumin active OS=Homo sapiens GN=ALB PE=1 SV=2	False	P02768-A	ALBU_HUMAN Serum albumin active OS=Homo sapiens GN=ALB PE=1 SV=2	False	KVPQVSTPTLVEVSR	ATKbs3-d4nh2EQLKAVMDDFAAFVEK	414	539	15	19	1	7	414	545
187193687	130523_02_Orbi2_JZ_CO_190_CB_BS3_8TAF_F3	5996	4	591.318	-2.72	8.52	0	CBP-TAF5	CBP-TAF5	False	CBP-TAF5	CBP-TAF5	False	VWSVTPKK	IMoxDEKTASELK	542	573	8	11	7	5	548	577
187978573	130323_15_Orbi2_HB_DE_225_F24_Xs	16348	4	902.751	0.73	8.51	0	SMC2	SMC2	False	SMC2	SMC2	False	QQSEAAQQAIASLKEQVSALEAEAVK	LKELIK	838	331	26	6	14	2	851	332
188114092	121126_09_Orbi2_HB_DE_147_Cond_monomer_F3	6990	3	870.149	-0.8	8.51	0	ACACA;ACACA	ACACA;ACACA	False	ACACA;ACACA	ACACA;ACACA	False	SVVDENIKYISR	DYILKQIR	2263;2291	2275;2303	12	8	8	5	2270;2298	2279;2307
187324157	120114_09_Orbi2_ZC_QC_220_HSAd0-d4-1to4-2_Din	7747	4	937.484	-0.06	8.5	0	P02768-A	ALBU_HUMAN Serum albumin active OS=Homo sapiens GN=ALB PE=1 SV=2	False	P02768-A	ALBU_HUMAN Serum albumin active OS=Homo sapiens GN=ALB PE=1 SV=2	False	QIKbs3-d4ohKQTALVELVK	CcmCcmKADDKETCcmFAEEGK	522	558	13	16	4	3	525	560
187236605	130523_01_Orbi2_JZ_CO_190_CB_BS3_8TAF_F4	11091	4	812.956	-3.04	8.5	0	TAF2	TAF2	False	TAF2	TAF2	False	HWIKEELDKIVAYELK	HKILNMLTK	395	926	16	9	9	2	403	927
187984890	130323_15_Orbi2_HB_DE_225_F24_Xs	15502	4	1024.78	0.04	8.5	0	SMC2	SMC2	False	SMC2	SMC2	False	QQSEAAQQAIASLKEQVSALEAEAVK	KQNLNSEENR	838	321	26	10	14	1	851	321
187698005	120805_05_Orbi2_HB_DE_220_F4_cohesin	7764	3	632.342	-0.15	8.49	0	SMC1	SMC1	False	SMC3	SMC3	False	SSSLYAR	AKLDELSAK	969	237	7	9	5	2	973	238
188028691	121126_10_Orbi2_HB_DE_147_Cond_monomer_F4	1735	3	565.644	-0.31	8.49	0	CAP-D2	CAP-D2	False	CAP-D2	CAP-D2	False	AASKPETK	AQKSHR	1280	1363	8	6	4	3	1283	1365
187823309	111105_12_Orbi2_HB_DE_180_CapH_band2_F3	4828	4	609.064	-0.32	8.49	0	CAP-D2	CAP-D2	False	CAP-D2	CAP-D2	False	LSCcmSDLAEPLKK	LQEMoxKDR	440	456	12	7	11	5	450	460
187319264	120114_09_Orbi2_ZC_QC_220_HSAd0-d4-1to4-2_Din	7948	5	830.818	-1.27	8.48	0	P02768-A	ALBU_HUMAN Serum albumin active OS=Homo sapiens GN=ALB PE=1 SV=2	False	P02768-A	ALBU_HUMAN Serum albumin active OS=Homo sapiens GN=ALB PE=1 SV=2	False	AFKAWAVAR	LAKTYETTLEKbs3-d4nh2CcmCcmAAADPHECcmYAK	210	349	9	24	3	3	212	351
187951856	130323_14_Orbi2_HB_DE_225_F23_Xs	14331	4	874.015	-0.79	8.47	0	Histone	type VIII	False	Histone	type VIII	False	TDSHKbs3nh2AKAKbs3oh	VTIAQGGVLPNIQAVLLPKK	121	101	9	20	7	19	127	119
187951855	130323_14_Orbi2_HB_DE_225_F23_Xs	14331	4	874.015	-0.79	8.47	0	Histone	type VIII	False	Histone	type VIII	False	TDSHKAKbs3nh2AKbs3oh	VTIAQGGVLPNIQAVLLPKK	121	101	9	20	5	19	125	119
187226926	120114_19_Orbi2_ZC_QC_220_HSAd0-d4-1to1-2_Din	4443	3	796.357	-0.56	8.47	0	P02768-A	ALBU_HUMAN Serum albumin active OS=Homo sapiens GN=ALB PE=1 SV=2	False	P02768-A	ALBU_HUMAN Serum albumin active OS=Homo sapiens GN=ALB PE=1 SV=2	False	CcmCcmKADDK	ETCcmFAEEGKbs3nh2K	558	565	7	10	3	2	560	566
187189073	130523_01_Orbi2_JZ_CO_190_CB_BS3_8TAF_F4	7426	3	782.421	-1.02	8.46	0	TAF2	TAF2	False	TAF6	TAF6	False	IKLNSK	SWVDEKTPWTTR	65	364	6	12	2	6	66	369
187265861	120114_08_Orbi2_ZC_QC_220_HSAd0-d4-1to4-1_Din	3686	4	736.384	-0.75	8.46	0	P02768-A	ALBU_HUMAN Serum albumin active OS=Homo sapiens GN=ALB PE=1 SV=2	False	P02768-A	ALBU_HUMAN Serum albumin active OS=Homo sapiens GN=ALB PE=1 SV=2	False	VGSKCcmCcmK	LDELRDEGKASSAKbs3-d4ohQR	433	182	7	16	4	9	436	190
188081244	120603_11_Orbi2_HB_QC_220_Helena-fraction12	2400	3	509.639	0.07	8.43	0	Histone	type VIII	False	Histone	type VIII	False	GKQGGK	AKAKbs3nh2SR	5	13	6	6	2	2	6	14
187166325	130523_05_Orbi2_JZ_CO_190_CB_BS3_7TAF_LowBand_F3	1762	3	673.015	-0.13	8.43	0	TAF8	TAF8	False	TAF6	TAF6	False	EKAASQR	GKGQGATTADGK	177	182	7	12	2	2	178	183
187197580	130523_04_Orbi2_JZ_CO_190_CB_BS3_7TAF_LowBand_F4	5316	4	608.314	1.01	8.43	0	TAF8	TAF8	False	TAF8	TAF8	False	EKAASQR	FMoxAKTGETQSLFK	177	193	7	13	2	4	178	196
187293023	120114_19_Orbi2_ZC_QC_220_HSAd0-d4-1to1-2_Din	4039	3	1014.88	-0.38	8.42	0	P02768-A	ALBU_HUMAN Serum albumin active OS=Homo sapiens GN=ALB PE=1 SV=2	False	P02768-A	ALBU_HUMAN Serum albumin active OS=Homo sapiens GN=ALB PE=1 SV=2	False	LKCcmASLQK	LDELRDEGKbs3nh2ASSAKQR	198	182	8	16	2	14	199	195
187618913	110314_09_Orbi2_HB_IN_185_F3_CapH_BS3	1923	3	589.652	0.7	8.41	0	SMC4	SMC4	False	SMC4	SMC4	False	QKVEEAK	SSLAQHR	578	585	7	7	2	1	579	585
187258375	120114_10_Orbi2_ZC_QC_220_HSAd0-d4-1to4-3_Din	5797	4	622.097	-0.64	8.41	0	P02768-A	ALBU_HUMAN Serum albumin active OS=Homo sapiens GN=ALB PE=1 SV=2	False	P02768-A	ALBU_HUMAN Serum albumin active OS=Homo sapiens GN=ALB PE=1 SV=2	False	ASSAKQR	LKCcmASLQKbs3-d4ohFGER	191	198	7	12	5	2	195	199
187186003	120114_18_Orbi2_ZC_QC_220_HSAd0-d4-1to1-1_Din	2258	3	760.737	0.19	8.41	0	P02768-A	ALBU_HUMAN Serum albumin active OS=Homo sapiens GN=ALB PE=1 SV=2	False	P02768-A	ALBU_HUMAN Serum albumin active OS=Homo sapiens GN=ALB PE=1 SV=2	False	NLGKVGSK	CcmCcmKHPEAKbs3nh2R	429	437	8	9	4	3	432	439
187152490	130523_02_Orbi2_JZ_CO_190_CB_BS3_8TAF_F3	4392	3	693.665	-2.19	8.41	0	TAF8	TAF8	False	TAF6	TAF6	False	GADAAATAGAGGSGTR	FASGGGR	1	98	16	7	1	3	1	100
187624143	110314_09_Orbi2_HB_IN_185_F3_CapH_BS3	1906	3	605.332	0.29	8.4	0	SMC2	SMC2	False	SMC2	SMC2	False	IQQSAYHK	QAEVKK	733	434	8	6	4	5	736	438
188200079	120603_11_Orbi2_HB_QC_220_Helena-fraction12	17458	3	714.1	0.1	8.39	0	Histone	type VIII	False	Histone	type VIII	False	GGKGLGK	GVLKVFLENVIR	7	57	7	12	3	4	9	60
187165341	130523_05_Orbi2_JZ_CO_190_CB_BS3_7TAF_LowBand_F3	3600	4	603.541	0.12	8.39	0	HIS-TAF4	HIS-TAF4	False	CBP-TAF5	CBP-TAF5	False	KDEQER	DSDKLDKIMoxNMoxK	987	480	6	12	1	7	987	486
188233512	120603_12_Orbi2_HB_QC_220_Helena-fraction11	8536	3	786.451	-0.59	8.38	0	RCJMB04_13j13	protein S3A	False	RCJMB04_13j13	protein S3A	False	NIGKTLVTR	TQGTKIASDGLK	43	52	9	12	4	5	46	56
188048224	121126_10_Orbi2_HB_DE_147_Cond_monomer_F4	3353	3	594.311	-4.52	8.38	0	SMC4	SMC4	False	SMC2	SMC2	False	GEKLNR	YNDLMoxKK	279	998	6	7	3	6	281	1003
187326889	120114_09_Orbi2_ZC_QC_220_HSAd0-d4-1to4-2_Din	6537	4	969.26	-1.65	8.37	0	P02768-A	ALBU_HUMAN Serum albumin active OS=Homo sapiens GN=ALB PE=1 SV=2	False	P02768-A	ALBU_HUMAN Serum albumin active OS=Homo sapiens GN=ALB PE=1 SV=2	False	QIKbs3-d4nh2KQTALVELVK	CcmCcmKADDKETCcmFAEEGKK	522	558	13	17	4	3	525	560
187201989	130523_05_Orbi2_JZ_CO_190_CB_BS3_7TAF_LowBand_F3	9533	3	921.124	-0.1	8.37	0	CBP-TAF5	CBP-TAF5	False	TAF6	TAF6	False	SGGGGENLYFQ	QKLTTSDIDYALK	848	66	11	13	9	2	856	67
187237552	130523_04_Orbi2_JZ_CO_190_CB_BS3_7TAF_LowBand_F4	6615	4	698.624	-1.22	8.37	0	CBP-TAF5	CBP-TAF5	False	TAF9-His	TAF9-His	False	IMDEKTASELK	SLQKKbs3ohASTSAGR	573	131	11	12	5	4	577	134
188181055	120603_11_Orbi2_HB_QC_220_Helena-fraction12	8417	4	514.554	0.4	8.37	0	RCJMB04_13j13	protein S3A	False	RCJMB04_13j13	protein S3A	False	NIGKTLVTR	IASDGLKGR	43	57	9	9	4	7	46	63
188115271	121126_10_Orbi2_HB_DE_147_Cond_monomer_F4	6676	4	685.405	2.04	8.37	0	SMC4	SMC4	False	SMC4	SMC4	False	IDKITVLIEENKNK	ALKDLEKK	373	365	14	8	3	7	375	371
187260056	120114_10_Orbi2_ZC_QC_220_HSAd0-d4-1to4-3_Din	4190	4	727.16	-0.49	8.36	0	P02768-A	ALBU_HUMAN Serum albumin active OS=Homo sapiens GN=ALB PE=1 SV=2	False	P02768-A	ALBU_HUMAN Serum albumin active OS=Homo sapiens GN=ALB PE=1 SV=2	False	NLGKVGSK	LDELRDEGKASSAKbs3-d4nh2QR	429	182	8	16	4	9	432	190
187679727	120805_05_Orbi2_HB_DE_220_F4_cohesin	2956	3	610.022	-0.72	8.36	0	SMC1	SMC1	False	SMC1	SMC1	False	KKVETEAK	INDIKR	413	748	8	6	2	5	414	752
187162652	130523_05_Orbi2_JZ_CO_190_CB_BS3_7TAF_LowBand_F3	4120	4	548.536	-1.75	8.35	0	CBP-TAF5	CBP-TAF5	False	TAF8	TAF8	False	IMDEKTASELK	EKAASQR	573	177	11	7	5	2	577	178
187763384	120805_04_Orbi2_HB_DE_180_F3_cohesin	5458	3	919.499	-0.64	8.35	0	FASN	FASN	False	FASN	FASN	False	SEPVKLSAISR	IQEEEKQYPLR	1872	1861	11	11	5	6	1876	1866
187264635	120114_08_Orbi2_ZC_QC_220_HSAd0-d4-1to4-1_Din	5014	4	669.851	-1.16	8.32	0	P02768-A	ALBU_HUMAN Serum albumin active OS=Homo sapiens GN=ALB PE=1 SV=2	False	P02768-A	ALBU_HUMAN Serum albumin active OS=Homo sapiens GN=ALB PE=1 SV=2	False	FKDLGEENFK	DAHKSbs3-d4nh2EVAHR	11	1	10	10	2	1	12	1
187237285	130523_05_Orbi2_JZ_CO_190_CB_BS3_7TAF_LowBand_F3	6017	4	706.885	-0.87	8.32	0	TAF12	TAF12	False	TAF9-His	TAF9-His	False	SSTLEVKDVQLHLER	IYSSHAKK	108	56	15	8	7	7	114	62
187762518	120805_05_Orbi2_HB_DE_220_F4_cohesin	9048	3	818.456	-0.5	8.32	0	SMC1	SMC1	False	SMC3	SMC3	False	IEKLEEYIATSK	Kbs3ohFKASR	435	727	12	6	3	3	437	729
187228700	130523_01_Orbi2_JZ_CO_190_CB_BS3_8TAF_F4	3705	4	660.327	-3.36	8.31	0	CBP-TAF5	CBP-TAF5	False	TAF2	TAF2	False	IMDEKTASELK	HDIPCcmHSKSR	573	590	11	10	5	8	577	597
187321430	120114_09_Orbi2_ZC_QC_220_HSAd0-d4-1to4-2_Din	8053	4	1009.04	-5.5	8.28	0	P02768-A	ALBU_HUMAN Serum albumin active OS=Homo sapiens GN=ALB PE=1 SV=2	False	P02768-A	ALBU_HUMAN Serum albumin active OS=Homo sapiens GN=ALB PE=1 SV=2	False	QIKbs3-d4nh2KQTALVELVK	CcmCcmKADDKETCcmFAEEGKbs3-d4nh2K	522	558	13	17	4	3	525	560
187780517	111105_13_Orbi2_HB_DE_180_CapH_band2_F4	2918	3	688.029	-2.18	8.27	0	CAP-D2	CAP-D2	False	CAP-D2	CAP-D2	False	LQEMoxKDR	LTQKALCcmR	456	531	7	8	5	4	460	534
187224566	120114_09_Orbi2_ZC_QC_220_HSAd0-d4-1to4-2_Din	3219	4	630.072	-0.49	8.27	0	P02768-A	ALBU_HUMAN Serum albumin active OS=Homo sapiens GN=ALB PE=1 SV=2	False	P02768-A	ALBU_HUMAN Serum albumin active OS=Homo sapiens GN=ALB PE=1 SV=2	False	FKDLGEENFK	DAHKSEVAHR	11	1	10	10	2	1	12	1
188069692	121126_10_Orbi2_HB_DE_147_Cond_monomer_F4	5371	3	714.744	-3.14	8.27	0	SMC4	SMC4	False	SMC2	SMC2	False	LQKNVR	KQLSSEISSLR	804	483	6	11	3	1	806	483
187760260	120805_05_Orbi2_HB_DE_220_F4_cohesin	5641	3	812.101	-0.6	8.26	0	FASN	FASN	False	FASN	FASN	False	FMoxAQGKHIGK	VFATVGSAEKR	1846	1699	10	11	6	10	1851	1708
187236718	130523_02_Orbi2_JZ_CO_190_CB_BS3_8TAF_F3	9863	3	895.502	-0.72	8.25	0	TAF2	TAF2	False	TAF2	TAF2	False	EELDKIVAYELK	HKILNMLTK	399	926	12	9	5	2	403	927
187317883	120114_19_Orbi2_ZC_QC_220_HSAd0-d4-1to1-2_Din	11014	4	938.223	1.34	8.23	0	P02768-A	ALBU_HUMAN Serum albumin active OS=Homo sapiens GN=ALB PE=1 SV=2	False	P02768-A	ALBU_HUMAN Serum albumin active OS=Homo sapiens GN=ALB PE=1 SV=2	False	LAKTYETTLEK	NYAEAKDVFLGMoxFLYEYAR	349	318	11	19	3	6	351	323
187217349	120114_16_Orbi2_ZC_QC_220_HSAd0-d4-1to2-3_Din	5304	3	799.368	0.09	8.22	0	P02768-A	ALBU_HUMAN Serum albumin active OS=Homo sapiens GN=ALB PE=1 SV=2	False	P02768-A	ALBU_HUMAN Serum albumin active OS=Homo sapiens GN=ALB PE=1 SV=2	False	CcmCcmKADDK	ETCcmFAEEGKbs3-d4ohK	558	565	7	10	3	2	560	566
187236024	130523_02_Orbi2_JZ_CO_190_CB_BS3_8TAF_F3	3674	4	693.847	-0.24	8.21	0	TAF8	TAF8	False	TAF8	TAF8	False	EKAASQR	SGSKQSTNPADNYHLAR	177	17	7	17	2	4	178	20
187165383	130523_04_Orbi2_JZ_CO_190_CB_BS3_7TAF_LowBand_F4	6052	4	604.315	0.13	8.19	0	TAF8	TAF8	False	TAF8	TAF8	False	EKAASQR	FMAKTGETQSLFK	177	193	7	13	2	4	178	196
187372917	130323_07_Orbi2_HB_QC_225_F42_Xs	2013	4	399.73	0.41	8.18	0	Histone	type VIII	False	Histone	type VIII	False	RGGVKR	TDSHKAK	41	121	6	7	5	5	45	125
187319246	120114_10_Orbi2_ZC_QC_220_HSAd0-d4-1to4-3_Din	8344	4	1038.27	-5.15	8.18	0	P02768-A	ALBU_HUMAN Serum albumin active OS=Homo sapiens GN=ALB PE=1 SV=2	False	P02768-A	ALBU_HUMAN Serum albumin active OS=Homo sapiens GN=ALB PE=1 SV=2	False	AFKAWAVAR	LAKTYETTLEKbs3-d4nh2CcmCcmAAADPHECcmYAK	210	349	9	24	3	3	212	351
188226452	120603_12_Orbi2_HB_QC_220_Helena-fraction11	10388	4	576.85	0.26	8.17	0	NCAPG	to condensin subunit CAPG	False	NCAPG	to condensin subunit CAPG	False	TLPKIVGR	VKLLQQGLNDR	211	249	8	11	4	2	214	250
187239818	130523_04_Orbi2_JZ_CO_190_CB_BS3_7TAF_LowBand_F4	3810	5	555.279	-0.31	8.17	0	TAF8	TAF8	False	TAF8	TAF8	False	EKAASQR	SGSKQSTNPADNYHLAR	177	17	7	17	2	4	178	20
187608455	130323_04_Orbi2_HB_QC_225_F18_Xs	8692	3	799.784	-0.19	8.17	0	SMC4	SMC4	False	SMC4	SMC4	False	LIGIYKbs3nh2THNTTK	SVATNPK	1259	1271	12	7	10	1	1268	1271
187166967	130523_05_Orbi2_JZ_CO_190_CB_BS3_7TAF_LowBand_F3	5922	4	606.326	-0.36	8.17	0	TAF8	TAF8	False	TAF6	TAF6	False	EKAASQR	QKLTTSDIDYALK	177	66	7	13	2	2	178	67
187362204	130323_07_Orbi2_HB_QC_225_F42_Xs	1777	5	305.778	1.51	8.16	0	Histone	type VIII	False	Histone	type VIII	False	KTDSHK	RGGVKR	120	41	6	6	1	5	120	45
187735733	120805_04_Orbi2_HB_DE_180_F3_cohesin	8397	3	883.103	-0.87	8.16	0	UPF1	UPF1	False	UPF1	UPF1	False	TFAVDETSVSGYIYHK	MoxQSALK	439	433	16	6	1	3	439	435
187260605	120114_10_Orbi2_ZC_QC_220_HSAd0-d4-1to4-3_Din	8514	5	555.102	-0.48	8.15	0	P02768-A	ALBU_HUMAN Serum albumin active OS=Homo sapiens GN=ALB PE=1 SV=2	False	P02768-A	ALBU_HUMAN Serum albumin active OS=Homo sapiens GN=ALB PE=1 SV=2	False	SEVAHR	SLHTLFGDKLCcmTVATLR	5	65	6	17	1	1	5	65
187759199	120805_04_Orbi2_HB_DE_180_F3_cohesin	6514	4	640.096	-0.36	8.15	0	MYH9	MYH9	False	MYH9	MYH9	False	VNKQFR	ALEEAIEQKAELER	1498	1484	6	14	3	9	1500	1492
188023817	120603_11_Orbi2_HB_QC_220_Helena-fraction12	1444	4	344.19	0.87	8.15	0	Histone	type VIII	False	Histone	type VIII	False	GKQGGK	AGKDSGK	5	6	6	7	2	3	6	8
187668345	110314_09_Orbi2_HB_IN_185_F3_CapH_BS3	1781	4	388.481	-0.02	8.14	0	SMC4	SMC4	False	SMC2	SMC2	False	GEKLNR	KITAHK	279	178	6	6	3	1	281	178
187626822	110314_09_Orbi2_HB_IN_185_F3_CapH_BS3	1917	4	442.491	0.45	8.14	0	SMC4	SMC4	False	SMC4	SMC4	False	QKVEEAK	SSLAQHR	578	585	7	7	2	1	579	585
188227692	120603_14_Orbi2_HB_QC_220_Helena-fraction9	14828	3	776.706	-0.16	8.13	0	NAT10	uncharacterized protein	False	NAT10	uncharacterized protein	False	QLYTMTMDVHSR	TMoxNSLK	159	153	12	6	3	4	161	156
187804848	111105_12_Orbi2_HB_DE_180_CapH_band2_F3	1948	3	726.041	0.33	8.13	0	SMC2	SMC2	False	SMC2	SMC2	False	NEISKAATEAK	KTEESQR	407	761	11	7	5	1	411	761
187705412	120805_05_Orbi2_HB_DE_220_F4_cohesin	9355	3	736.402	-0.59	8.13	0	SMC1	SMC1	False	SMC3	SMC3	False	SSSLYAR	AKLDELSAKbs3ohR	969	237	7	10	5	2	973	238
187321563	120114_10_Orbi2_ZC_QC_220_HSAd0-d4-1to4-3_Din	8468	5	807.631	-0.82	8.13	0	P02768-A	ALBU_HUMAN Serum albumin active OS=Homo sapiens GN=ALB PE=1 SV=2	False	P02768-A	ALBU_HUMAN Serum albumin active OS=Homo sapiens GN=ALB PE=1 SV=2	False	QIKbs3-d4nh2KQTALVELVK	CcmCcmKADDKbs3-d4ohETCcmFAEEGKK	522	558	13	17	4	3	525	560
187732109	120805_05_Orbi2_HB_DE_220_F4_cohesin	7949	4	599.852	0.26	8.13	0	FASN	FASN	False	FASN	FASN	False	GAQKLVLTSR	SEPVKLSAISR	1912	1872	10	11	4	5	1915	1876
187620388	110314_09_Orbi2_HB_IN_185_F3_CapH_BS3	2262	4	349.978	0.69	8.12	0	SMC4	SMC4	False	PKM2	kinase (Fragment)	False	LKGQVK	KGAALK	832	137	6	6	2	1	833	137
187380155	130323_05_Orbi2_HB_QC_225_F40_Xs	1560	3	551.981	0.84	8.12	0	DECOY:HSPA5	DECOY:kDa glucose-regulated protein	True	Histone	type VIII	False	KAKAEVR	KTDSHK	358	120	7	6	3	4	360	123
187667967	110314_09_Orbi2_HB_IN_185_F3_CapH_BS3	4006	4	439.53	0.34	8.12	0	SMC2	SMC2	False	SMC2	SMC2	False	KEKLEK	LQKLLTK	976	969	6	7	3	3	978	971
188109510	121126_10_Orbi2_HB_DE_147_Cond_monomer_F4	5720	3	796.785	-1.32	8.11	0	CAP-D2	CAP-D2	False	CAP-D2	CAP-D2	False	KLNYKbs3ohNAVR	LTQKALCcmR	522	531	9	8	1	4	522	534
187701904	120805_05_Orbi2_HB_DE_220_F4_cohesin	6426	4	535.334	-0.18	8.1	0	SMC1	SMC1	False	SMC3	SMC3	False	IKbs3ohKVEAAR	TKLELKAK	309	303	8	8	3	6	311	308
187296089	120114_09_Orbi2_ZC_QC_220_HSAd0-d4-1to4-2_Din	10561	4	890.219	-1.58	8.1	0	P02768-A	ALBU_HUMAN Serum albumin active OS=Homo sapiens GN=ALB PE=1 SV=2	False	P02768-A	ALBU_HUMAN Serum albumin active OS=Homo sapiens GN=ALB PE=1 SV=2	False	ATKEQLK	QNCcmELFEQLGEYKFQNALLVR	539	390	7	21	3	13	541	402
187190075	130523_01_Orbi2_JZ_CO_190_CB_BS3_8TAF_F4	1499	3	727.353	-0.04	8.1	0	TAF12	TAF12	False	TAF10	TAF10	False	KACcmTTEAHK	MoxKGTASGSSR	141	176	9	10	1	2	141	177
187785487	111105_13_Orbi2_HB_DE_180_CapH_band2_F4	3488	4	473.508	0.17	8.09	0	SMC4	SMC4	False	SMC4	SMC4	False	ALKDLEK	LADEMoxKSK	365	355	7	8	3	6	367	360
187763543	120805_04_Orbi2_HB_DE_180_F3_cohesin	5409	4	652.344	-0.09	8.09	0	SMC1	SMC1	False	SMC1	SMC1	False	IEKLEEYIATSK	EIEENQKR	435	427	12	8	3	7	437	433
187687097	120805_05_Orbi2_HB_DE_220_F4_cohesin	7084	3	728.748	-0.32	8.09	0	SMC1	SMC1	False	SMC1	SMC1	False	LKDEVVR	MoxQDIKLPLSK	212	935	7	10	2	5	213	939
187321575	120114_10_Orbi2_ZC_QC_220_HSAd0-d4-1to4-3_Din	8050	4	1009.29	-0.37	8.09	0	P02768-A	ALBU_HUMAN Serum albumin active OS=Homo sapiens GN=ALB PE=1 SV=2	False	P02768-A	ALBU_HUMAN Serum albumin active OS=Homo sapiens GN=ALB PE=1 SV=2	False	QIKbs3-d4nh2KQTALVELVK	CcmCcmKADDKETCcmFAEEGKbs3-d4ohK	522	558	13	17	4	3	525	560
188070865	121126_10_Orbi2_HB_DE_147_Cond_monomer_F4	5425	4	561.822	-2.8	8.09	0	SMC4	SMC4	False	SMC4	SMC4	False	GEKLNR	RKbs3ohEELYLKR	279	1095	6	9	3	8	281	1102
187224616	120114_09_Orbi2_ZC_QC_220_HSAd0-d4-1to4-2_Din	7418	4	654.66	-1.2	8.08	0	P02768-A	ALBU_HUMAN Serum albumin active OS=Homo sapiens GN=ALB PE=1 SV=2	False	P02768-A	ALBU_HUMAN Serum albumin active OS=Homo sapiens GN=ALB PE=1 SV=2	False	ATKEQLK	QIKbs3-d4nh2KQTALVELVK	539	522	7	13	3	4	541	525
187678021	120805_05_Orbi2_HB_DE_220_F4_cohesin	5706	4	441.995	-0.63	8.07	0	UPF1	UPF1	False	UPF1	UPF1	False	LCcmAKSR	LAKMQFR	554	635	6	7	4	3	557	637
188072073	121126_10_Orbi2_HB_DE_147_Cond_monomer_F4	6675	4	546.832	2.62	8.07	0	NCAPG	to condensin subunit CAPG	False	NCAPG	to condensin subunit CAPG	False	TLPKIVGR	KLAYEVLAEK	211	228	8	10	4	1	214	228
187206541	130523_04_Orbi2_JZ_CO_190_CB_BS3_7TAF_LowBand_F4	9100	3	981.541	-1.2	8.07	0	TAF12	TAF12	False	HIS-TAF4	HIS-TAF4	False	KKLQDLVR	SCcmKDETFLLQAPLQR	61	895	8	15	2	3	62	897
187293744	120114_09_Orbi2_ZC_QC_220_HSAd0-d4-1to4-2_Din	7398	4	844.928	-1.06	8.06	0	P02768-A	ALBU_HUMAN Serum albumin active OS=Homo sapiens GN=ALB PE=1 SV=2	False	P02768-A	ALBU_HUMAN Serum albumin active OS=Homo sapiens GN=ALB PE=1 SV=2	False	KQTALVELVK	CcmCcmKADDKbs3-d4nh2ETCcmFAEEGK	525	558	10	16	1	3	525	560
187295073	120114_09_Orbi2_ZC_QC_220_HSAd0-d4-1to4-2_Din	8127	3	1103.88	-0.68	8.06	0	P02768-A	ALBU_HUMAN Serum albumin active OS=Homo sapiens GN=ALB PE=1 SV=2	False	P02768-A	ALBU_HUMAN Serum albumin active OS=Homo sapiens GN=ALB PE=1 SV=2	False	FKDLGEENFK	ADLAKYICcmENQDSISSK	11	258	10	17	2	5	12	262
187139840	120114_14_Orbi2_ZC_QC_220_HSAd0-d4-1to2-1_Din	1641	4	459.762	-1.85	8.06	0	P02768-A	ALBU_HUMAN Serum albumin active OS=Homo sapiens GN=ALB PE=1 SV=2	False	P02768-A	ALBU_HUMAN Serum albumin active OS=Homo sapiens GN=ALB PE=1 SV=2	False	ASSAKQR	LKCcmASLQK	191	198	7	8	5	2	195	199
187217729	120114_10_Orbi2_ZC_QC_220_HSAd0-d4-1to4-3_Din	3009	4	606.84	0.86	8.06	0	P02768-A	ALBU_HUMAN Serum albumin active OS=Homo sapiens GN=ALB PE=1 SV=2	False	P02768-A	ALBU_HUMAN Serum albumin active OS=Homo sapiens GN=ALB PE=1 SV=2	False	LKCcmASLQK	DEGKbs3-d4nh2ASSAKQR	198	187	8	11	2	9	199	195
187293080	120114_15_Orbi2_ZC_QC_220_HSAd0-d4-1to2-2_Din	4378	4	761.657	-0.93	8.05	0	P02768-A	ALBU_HUMAN Serum albumin active OS=Homo sapiens GN=ALB PE=1 SV=2	False	P02768-A	ALBU_HUMAN Serum albumin active OS=Homo sapiens GN=ALB PE=1 SV=2	False	LKCcmASLQK	LDELRDEGKbs3ohASSAKQR	198	182	8	16	2	14	199	195
187221078	120114_18_Orbi2_ZC_QC_220_HSAd0-d4-1to1-1_Din	5191	4	620.085	-0.28	8.05	0	P02768-A	ALBU_HUMAN Serum albumin active OS=Homo sapiens GN=ALB PE=1 SV=2	False	P02768-A	ALBU_HUMAN Serum albumin active OS=Homo sapiens GN=ALB PE=1 SV=2	False	ASSAKQR	LKCcmASLQKbs3ohFGER	191	198	7	12	5	2	195	199
187324152	120114_08_Orbi2_ZC_QC_220_HSAd0-d4-1to4-1_Din	7060	4	937.238	-0.13	8.04	0	P02768-A	ALBU_HUMAN Serum albumin active OS=Homo sapiens GN=ALB PE=1 SV=2	False	P02768-A	ALBU_HUMAN Serum albumin active OS=Homo sapiens GN=ALB PE=1 SV=2	False	QIKbs3-d4nh2KQTALVELVK	CcmCcmKADDKETCcmFAEEGK	522	558	13	16	4	3	525	560
187260071	120114_08_Orbi2_ZC_QC_220_HSAd0-d4-1to4-1_Din	4674	5	582.126	-0.37	8.04	0	P02768-A	ALBU_HUMAN Serum albumin active OS=Homo sapiens GN=ALB PE=1 SV=2	False	P02768-A	ALBU_HUMAN Serum albumin active OS=Homo sapiens GN=ALB PE=1 SV=2	False	NLGKVGSK	LDELRDEGKASSAKbs3-d4ohQR	429	182	8	16	4	9	432	190
187735958	120805_04_Orbi2_HB_DE_180_F3_cohesin	6456	3	834.786	-0.55	8.03	0	SMC1	SMC1	False	SMC1	SMC1	False	SKLESELANFGPR	VETEAKIK	735	415	13	8	2	6	736	420
188049024	121126_10_Orbi2_HB_DE_147_Cond_monomer_F4	3789	3	585.705	1.46	8.02	0	SMC2	SMC2	False	SMC2	SMC2	False	KEKLEK	LQKLLTK	976	969	6	7	3	3	978	971
188114378	121126_09_Orbi2_HB_DE_147_Cond_monomer_F3	3778	3	887.468	-1.57	8.02	0	SMC4	SMC4	False	SMC2	SMC2	False	LKQVMoxSSLQEETR	EIKNAQQK	457	790	13	8	2	3	458	792
187705306	120805_05_Orbi2_HB_DE_220_F4_cohesin	4425	3	666.396	-0.45	8.01	0	SMC3	SMC3	False	SMC3	SMC3	False	QEQIKQR	TKLELKAK	296	303	7	8	5	6	300	308
187237807	130523_04_Orbi2_JZ_CO_190_CB_BS3_7TAF_LowBand_F4	8464	4	697.635	-1.45	7.99	0	CBP-TAF5	CBP-TAF5	False	CBP-TAF5	CBP-TAF5	False	IMoxDEKTASELK	VWSVTPKKbs3ohLR	573	542	11	10	5	7	577	548
187237808	130523_04_Orbi2_JZ_CO_190_CB_BS3_7TAF_LowBand_F4	8464	4	697.635	-1.45	7.99	0	CBP-TAF5	CBP-TAF5	False	CBP-TAF5	CBP-TAF5	False	IMoxDEKTASELK	VWSVTPKbs3ohKLR	573	542	11	10	5	8	577	549
187759602	120805_05_Orbi2_HB_DE_220_F4_cohesin	8540	3	818.127	-1.23	7.99	0	SMC1	SMC1	False	SMC3	SMC3	False	IEKLEEYIATSK	Kbs3nh2FKASR	435	727	12	6	3	3	437	729
188268126	120603_12_Orbi2_HB_QC_220_Helena-fraction11	10474	4	682.391	-0.2	7.98	0	RCJMB04_13j13	protein S3A	False	RCJMB04_13j13	protein S3A	False	NIGKTLVTR	TQGTKIASDGLKbs3ohGR	43	52	9	14	4	5	46	56
187319612	120114_14_Orbi2_ZC_QC_220_HSAd0-d4-1to2-1_Din	4603	5	609.528	-0.01	7.97	0	P02768-A	ALBU_HUMAN Serum albumin active OS=Homo sapiens GN=ALB PE=1 SV=2	False	P02768-A	ALBU_HUMAN Serum albumin active OS=Homo sapiens GN=ALB PE=1 SV=2	False	LKCcmASLQK	LDELRDEGKbs3ohASSAKQR	198	182	8	16	2	14	199	195
187910508	130323_15_Orbi2_HB_DE_225_F24_Xs	13641	4	785.459	-0.25	7.97	0	Histone	type VIII	False	Histone	type VIII	False	TDSHKbs3ohAK	VTIAQGGVLPNIQAVLLPKK	121	101	7	20	1	19	121	119
187240592	130523_04_Orbi2_JZ_CO_190_CB_BS3_7TAF_LowBand_F4	10358	3	964.842	-0.89	7.97	0	CBP-TAF5	CBP-TAF5	False	CBP-TAF5	CBP-TAF5	False	DSYQLLKR	SKQQIDAMVGSLAGEAK	358	394	8	17	7	2	364	395
187759233	120805_05_Orbi2_HB_DE_220_F4_cohesin	7497	3	853.463	-0.61	7.97	0	UPF1	UPF1	False	UPF1	UPF1	False	KLVNTINPGAR	ESLMoxQFSKPR	928	918	11	10	1	8	928	925
187759223	120805_04_Orbi2_HB_DE_180_F3_cohesin	5555	4	640.097	-0.12	7.96	0	FASN	FASN	False	FASN	FASN	False	SEPVKLSAISR	GLATVVDCcmDKR	1872	1625	11	11	5	10	1876	1634
187201205	130523_04_Orbi2_JZ_CO_190_CB_BS3_7TAF_LowBand_F4	2488	4	588.563	-1.12	7.96	0	CBP-TAF5	CBP-TAF5	False	CBP-TAF5	CBP-TAF5	False	KDSIGSK	SKKQDPNAPPQNR	453	460	7	13	1	3	453	462
188107432	121126_10_Orbi2_HB_DE_147_Cond_monomer_F4	3357	3	794.759	-4.16	7.96	0	SMC4	SMC4	False	SMC4	SMC4	False	GEKLNR	STKTSTAAHQKbs3ohGR	279	5	6	13	3	3	281	7
188116408	121126_10_Orbi2_HB_DE_147_Cond_monomer_F4	7425	4	652.864	-0.49	7.94	0	ACACA;ACACA	ACACA;ACACA	False	ACACA;ACACA	ACACA;ACACA	False	SVVDENIKYISR	DYILKQIR	2263;2291	2275;2303	12	8	8	5	2270;2298	2279;2307
187110778	130523_02_Orbi2_JZ_CO_190_CB_BS3_8TAF_F3	5978	4	603.326	-0.05	7.94	0	TAF9-His	TAF9-His	False	TAF6	TAF6	False	KASTSAGR	QKLTTSDIDYALK	135	66	8	13	1	2	135	67
187326445	120114_10_Orbi2_ZC_QC_220_HSAd0-d4-1to4-3_Din	6832	5	701.96	-0.5	7.94	0	P02768-A	ALBU_HUMAN Serum albumin active OS=Homo sapiens GN=ALB PE=1 SV=2	False	P02768-A	ALBU_HUMAN Serum albumin active OS=Homo sapiens GN=ALB PE=1 SV=2	False	KQTALVELVK	CcmCcmKADDKETCcmFAEEGKbs3-d4ohK	525	558	10	17	1	3	525	560
188063457	120603_11_Orbi2_HB_QC_220_Helena-fraction12	7579	4	364.488	-0.06	7.92	0	TLN1	TLN1 Talin-1	False	PKM2	kinase (Fragment)	False	KLLSAAK	KGAALK	855	137	7	6	1	1	855	137
187163309	130523_04_Orbi2_JZ_CO_190_CB_BS3_7TAF_LowBand_F4	1699	4	545.765	-1.91	7.9	0	TAF12	TAF12	False	TAF10	TAF10	False	KACcmTTEAHK	MoxKGTASGSSR	141	176	9	10	1	2	141	177
187125322	130523_05_Orbi2_JZ_CO_190_CB_BS3_7TAF_LowBand_F3	8912	3	632.012	0.22	7.9	0	TAF6	TAF6	False	TAF6	TAF6	False	SWVDEK	ITKbs3nh2TFTK	364	357	6	7	1	6	364	362
187262917	120114_20_Orbi2_ZC_QC_220_HSAd0-d4-1to1-3_Din	4800	3	796.685	0.28	7.9	0	P02768-A	ALBU_HUMAN Serum albumin active OS=Homo sapiens GN=ALB PE=1 SV=2	False	P02768-A	ALBU_HUMAN Serum albumin active OS=Homo sapiens GN=ALB PE=1 SV=2	False	CcmCcmKADDK	ETCcmFAEEGKbs3ohK	558	565	7	10	3	2	560	566
187911540	130323_15_Orbi2_HB_DE_225_F24_Xs	13670	3	1046.94	0.03	7.9	0	Histone	type VIII	False	Histone	type VIII	False	TDSHKbs3ohAK	VTIAQGGVLPNIQAVLLPKK	121	101	7	20	1	19	121	119
187370261	130323_06_Orbi2_HB_QC_225_F41_Xs	1474	3	542.637	0.26	7.89	0	Histone	type VIII	False	Histone	type VIII	False	KTDSHKAK	GKQGGK	120	5	8	6	6	2	125	6
188051564	121126_10_Orbi2_HB_DE_147_Cond_monomer_F4	2291	4	427.494	-0.51	7.89	0	SMC4	SMC4	False	SMC2	SMC2	False	QKVEEAK	GQLKHR	578	567	7	6	2	4	579	570
188093989	121126_10_Orbi2_HB_DE_147_Cond_monomer_F4	7227	4	615.076	-0.18	7.89	0	Histone	type VIII	False	Histone	type VIII	False	KGNYAER	TVTAMoxDVVYALKR	37	81	7	13	1	12	37	92
187217769	120114_16_Orbi2_ZC_QC_220_HSAd0-d4-1to2-3_Din	3618	4	607.085	-0.34	7.89	0	P02768-A	ALBU_HUMAN Serum albumin active OS=Homo sapiens GN=ALB PE=1 SV=2	False	P02768-A	ALBU_HUMAN Serum albumin active OS=Homo sapiens GN=ALB PE=1 SV=2	False	LKCcmASLQK	DEGKbs3-d4ohASSAKQR	198	187	8	11	2	9	199	195
187798843	111105_12_Orbi2_HB_DE_180_CapH_band2_F3	6253	3	675.712	-0.31	7.88	0	HSP70;HSPA8	shock 70 kDa protein;HSPA8	False	HSPA8	HSPA8	False	DAKLDK	GTLDPVEKALR	326;324	313	6	11	3	8	328;326	320
187160614	130523_04_Orbi2_JZ_CO_190_CB_BS3_7TAF_LowBand_F4	4390	3	555.316	-2.61	7.87	0	CBP-TAF5	CBP-TAF5	False	CBP-TAF5	CBP-TAF5	False	TSKFVLR	EANKSK	348	412	7	6	3	4	350	415
187886695	130323_15_Orbi2_HB_DE_225_F24_Xs	11212	3	1003.24	-0.12	7.87	0	SMC2	SMC2	False	NCAPH	to Non-SMC condensin I complex subunit H	False	IITEEISPTLEKLK	VLGGLGKESAPTK	198	162	14	13	12	7	209	168
187121972	130523_05_Orbi2_JZ_CO_190_CB_BS3_7TAF_LowBand_F3	1524	3	573.627	0.6	7.86	0	HIS-TAF4	HIS-TAF4	False	TAF9-His	TAF9-His	False	KDEQER	KASTSAGR	987	135	6	8	1	1	987	135
188090108	121126_10_Orbi2_HB_DE_147_Cond_monomer_F4	4695	3	750.09	-1.36	7.86	0	SMC2	SMC2	False	SMC2	SMC2	False	FEYKNPEK	KILEKGQLK	508	562	8	9	4	5	511	566
188068684	121126_10_Orbi2_HB_DE_147_Cond_monomer_F4	5356	4	536.309	-3.7	7.86	0	SMC4	SMC4	False	SMC2	SMC2	False	LQKNVR	KQLSSEISSLR	804	483	6	11	3	1	806	483
188029832	121126_09_Orbi2_HB_DE_147_Cond_monomer_F3	5043	3	751.093	-5.43	7.86	0	NCAPG	to condensin subunit CAPG	False	NCAPG	to condensin subunit CAPG	False	VKLLQQGLNDR	IIKDDAR	249	453	11	7	2	3	250	455
188054843	121126_10_Orbi2_HB_DE_147_Cond_monomer_F4	3695	3	696.734	-1.99	7.85	0	SMC4	SMC4	False	SMC4	SMC4	False	GEKLNR	RKEELYLKR	279	1095	6	9	3	8	281	1102
187264867	120114_19_Orbi2_ZC_QC_220_HSAd0-d4-1to1-2_Din	7057	3	1047.82	-0.3	7.85	0	P02768-A	ALBU_HUMAN Serum albumin active OS=Homo sapiens GN=ALB PE=1 SV=2	False	P02768-A	ALBU_HUMAN Serum albumin active OS=Homo sapiens GN=ALB PE=1 SV=2	False	LAKbs3nh2TYETTLEK	CcmCcmAAADPHECcmYAK	349	360	11	13	8	11	356	370
188034372	121126_10_Orbi2_HB_DE_147_Cond_monomer_F4	3189	3	559.322	-1.29	7.85	0	RL7	ribosomal protein L7 - Gal	False	RL7	ribosomal protein L7 - Gal	False	KIIYER	AKAYHK	46	52	6	6	1	2	46	53
187156290	130523_01_Orbi2_JZ_CO_190_CB_BS3_8TAF_F4	7087	4	490.792	-0.9	7.85	0	HIS-TAF4	HIS-TAF4	False	CBP-TAF5	CBP-TAF5	False	ILEIGKK	DSYQLLKR	911	358	7	8	6	7	916	364
187162647	130523_05_Orbi2_JZ_CO_190_CB_BS3_7TAF_LowBand_F3	2071	4	548.535	-0.61	7.84	0	CBP-TAF5	CBP-TAF5	False	TAF8	TAF8	False	KQDPNAPPQNR	EKAASQR	462	177	11	7	1	2	462	178
187617466	110314_09_Orbi2_HB_IN_185_F3_CapH_BS3	2461	4	448.527	-0.17	7.81	0	SMC4	SMC4	False	SMC2	SMC2	False	LKHAKbs3nh2SK	VDAKVR	401	309	7	6	2	4	402	312
187587680	130323_04_Orbi2_HB_QC_225_F18_Xs	9436	3	800.112	-0.09	7.81	0	SMC4	SMC4	False	SMC4	SMC4	False	THNTTKbs3ohSVATNPK	LIGIYK	1265	1259	13	6	1	5	1265	1263
187408198	130323_06_Orbi2_HB_QC_225_F41_Xs	2570	3	580.332	0.42	7.8	0	Histone	type VIII	False	Histone	type VIII	False	KTDSHKAK	GLGKGGAK	120	10	8	8	6	4	125	13
188054636	121126_10_Orbi2_HB_DE_147_Cond_monomer_F4	2961	3	597.7	-0.3	7.8	0	SMC4	SMC4	False	SMC2	SMC2	False	LKHAKbs3nh2SK	VDAKVR	401	309	7	6	2	4	402	312
187764308	120805_04_Orbi2_HB_DE_180_F3_cohesin	7084	3	921.152	-0.43	7.8	0	FASN	FASN	False	FASN	FASN	False	SNMoxGHPEPASGLAALAK	EPLLIGSTK	327	318	17	9	1	8	327	325
188115178	121126_09_Orbi2_HB_DE_147_Cond_monomer_F3	5477	3	811.116	-3.92	7.79	0	SMC2	SMC2	False	SMC2	SMC2	False	QQEDLLALKK	YAQQELKTK	741	425	10	9	9	7	749	431
187781591	111105_12_Orbi2_HB_DE_180_CapH_band2_F3	4352	4	469.509	0.02	7.78	0	SMC4	SMC4	False	SMC4	SMC4	False	ALKDLEK	LADEMKSK	365	355	7	8	3	6	367	360
187265870	120114_08_Orbi2_ZC_QC_220_HSAd0-d4-1to4-1_Din	3687	5	589.309	-0.11	7.77	0	P02768-A	ALBU_HUMAN Serum albumin active OS=Homo sapiens GN=ALB PE=1 SV=2	False	P02768-A	ALBU_HUMAN Serum albumin active OS=Homo sapiens GN=ALB PE=1 SV=2	False	VGSKCcmCcmK	LDELRDEGKASSAKbs3-d4ohQR	433	182	7	16	4	9	436	190
187194255	130523_01_Orbi2_JZ_CO_190_CB_BS3_8TAF_F4	9807	3	879.469	-1.31	7.76	0	TAF6	TAF6	False	TAF6	TAF6	False	SWVDEKbs3nh2TPWTTR	ITKTFTK	364	357	12	7	1	3	364	359
187288420	120114_10_Orbi2_ZC_QC_220_HSAd0-d4-1to4-3_Din	7324	4	759.175	-0.61	7.75	0	P02768-A	ALBU_HUMAN Serum albumin active OS=Homo sapiens GN=ALB PE=1 SV=2	False	P02768-A	ALBU_HUMAN Serum albumin active OS=Homo sapiens GN=ALB PE=1 SV=2	False	LKbs3-d4nh2CcmASLQKFGER	LAKTYETTLEK	198	349	12	11	8	3	205	351
187798875	111105_12_Orbi2_HB_DE_180_CapH_band2_F3	6232	4	507.036	-0.07	7.75	0	HSP70;HSPA8	shock 70 kDa protein;HSPA8	False	HSPA8	HSPA8	False	DAKLDK	GTLDPVEKALR	326;324	313	6	11	3	8	328;326	320
187700713	120805_05_Orbi2_HB_DE_220_F4_cohesin	3728	4	468.514	-1.43	7.75	0	SMC1	SMC1	False	SMC3	SMC3	False	LKDEVVR	YSHVNKK	212	979	7	7	2	6	213	984
187860602	130323_10_Orbi2_HB_DE_225_F19_Xs	17030	3	970.194	0.16	7.74	0	NCAPH	to Non-SMC condensin I complex subunit H	False	NCAPH	to Non-SMC condensin I complex subunit H	False	NLSVPLAFACcmLLHLANEK	LPSVMoxAK	675	668	18	7	3	3	677	670
187234322	130523_02_Orbi2_JZ_CO_190_CB_BS3_8TAF_F3	5784	4	741.119	-1.17	7.73	0	HIS-TAF4	HIS-TAF4	False	TAF9-His	TAF9-His	False	NFSYKDDDRYEQASDVR	LKSLQK	954	129	17	6	5	2	958	130
187669522	110314_09_Orbi2_HB_IN_185_F3_CapH_BS3	2603	4	456.769	0.33	7.73	0	CAP-D2	CAP-D2	False	SMC2	SMC2	False	LTQKALCcmR	KITAHK	531	178	8	6	4	1	534	178
187699579	120805_04_Orbi2_HB_DE_180_F3_cohesin	3638	3	692.375	-0.7	7.72	0	SMC1	SMC1	False	SMC3	SMC3	False	EIEENQKR	Kbs3ohFKASR	427	727	8	6	7	3	433	729
188088290	121126_10_Orbi2_HB_DE_147_Cond_monomer_F4	2985	3	716.73	-0.76	7.72	0	CAP-D2	CAP-D2	False	CAP-D2	CAP-D2	False	ILREEEKTK	SDSSTIKK	950	964	9	8	7	7	956	970
187370268	130323_06_Orbi2_HB_QC_225_F41_Xs	1476	4	407.23	0.29	7.72	0	Histone	type VIII	False	Histone	type VIII	False	KTDSHKAK	GKQGGK	120	5	8	6	6	2	125	6
187199847	130523_04_Orbi2_JZ_CO_190_CB_BS3_7TAF_LowBand_F4	2098	3	774.041	-2.61	7.71	0	TAF12	TAF12	False	TAF10	TAF10	False	ACcmTTEAHKQR	MKGTASGSSR	142	176	10	10	8	2	149	177
187942040	130323_15_Orbi2_HB_DE_225_F24_Xs	13319	4	859.25	1.66	7.7	0	Histone	type VIII	False	DECOY:TBA1	DECOY:alpha-1 chain (Fragment) OS=Gallus gallus PE=1 SV=1	True	VTIAQGGVLPNIQAVLLPKK	QAPYbs3nh2ISFEK	101	277	20	9	19	6	119	282
188090120	121126_10_Orbi2_HB_DE_147_Cond_monomer_F4	4700	4	562.82	-0.42	7.7	0	SMC2	SMC2	False	SMC2	SMC2	False	FEYKNPEK	KILEKGQLK	508	562	8	9	4	5	511	566
187229580	130523_02_Orbi2_JZ_CO_190_CB_BS3_8TAF_F3	7947	4	670.113	-0.77	7.7	0	CBP-TAF5	CBP-TAF5	False	CBP-TAF5	CBP-TAF5	False	TSKFVLR	QQIDAMoxVGSLAGEAKR	348	396	7	16	3	15	350	410
187227412	130523_02_Orbi2_JZ_CO_190_CB_BS3_8TAF_F3	6909	3	799.406	-0.55	7.69	0	CBP-TAF5	CBP-TAF5	False	CBP-TAF5	CBP-TAF5	False	DSIGSKSK	DSDKLDKIMNMK	454	480	8	12	6	7	459	486
187759211	120805_04_Orbi2_HB_DE_180_F3_cohesin	5554	3	853.126	-0.57	7.68	0	FASN	FASN	False	FASN	FASN	False	SEPVKLSAISR	GLATVVDCcmDKR	1872	1625	11	11	5	10	1876	1634
187764290	120805_05_Orbi2_HB_DE_220_F4_cohesin	8279	4	665.369	-0.58	7.67	0	STAG2	STAG2	False	STAG2	STAG2	False	LEKHLDALLR	RDPEDDGILKR	627	462	10	11	3	10	629	471
187645922	120805_04_Orbi2_HB_DE_180_F3_cohesin	3266	3	514.647	-0.35	7.67	0	SMC1	SMC1	False	SMC3	SMC3	False	KVEAAR	TKLELK	311	303	6	6	1	2	311	304
187318841	120114_08_Orbi2_ZC_QC_220_HSAd0-d4-1to4-1_Din	10507	3	1025.19	-0.31	7.67	0	P02768-A	ALBU_HUMAN Serum albumin active OS=Homo sapiens GN=ALB PE=1 SV=2	False	P02768-A	ALBU_HUMAN Serum albumin active OS=Homo sapiens GN=ALB PE=1 SV=2	False	KLVAASQAALGL	AVMDDFAAFVEKCcmCcmK	574	546	12	15	1	12	574	557
187188940	130523_02_Orbi2_JZ_CO_190_CB_BS3_8TAF_F3	5720	3	823.428	-0.03	7.67	0	TAF6	TAF6	False	TAF6	TAF6	False	GNHAEEK	LKLSNTVLPSESMK	1	9	7	14	1	2	1	10
188072328	121126_10_Orbi2_HB_DE_147_Cond_monomer_F4	4050	5	387.222	-5.57	7.66	0	SMC4	SMC4	False	SMC4	SMC4	False	GEKLNR	KEELYLKR	279	1096	6	8	3	7	281	1102
187289735	120114_20_Orbi2_ZC_QC_220_HSAd0-d4-1to1-3_Din	7356	4	799.663	-0.44	7.65	0	P02768-A	ALBU_HUMAN Serum albumin active OS=Homo sapiens GN=ALB PE=1 SV=2	False	P02768-A	ALBU_HUMAN Serum albumin active OS=Homo sapiens GN=ALB PE=1 SV=2	False	VTKCcmCcmTESLVNR	LKbs3nh2CcmASLQKFGER	473	198	12	12	3	8	475	205
188070897	121126_10_Orbi2_HB_DE_147_Cond_monomer_F4	5416	3	748.76	-2.42	7.65	0	SMC4	SMC4	False	SMC4	SMC4	False	GEKLNR	RKbs3ohEELYLKR	279	1095	6	9	3	8	281	1102
187625181	110314_09_Orbi2_HB_IN_185_F3_CapH_BS3	5020	4	451.754	-0.7	7.65	0	SMC4	SMC4	False	SMC4	SMC4	False	EELYLKR	GEKLNR	1097	279	7	6	6	3	1102	281
187759598	120805_05_Orbi2_HB_DE_220_F4_cohesin	8506	3	818.127	-1.23	7.65	0	SMC1	SMC1	False	SMC3	SMC3	False	IEKLEEYIATSK	KFKbs3nh2ASR	435	727	12	6	3	1	437	727
188148918	120603_11_Orbi2_HB_QC_220_Helena-fraction12	6369	4	478.531	-1.01	7.65	0	Histone	type VIII	False	Histone	type VIII	False	AKAKbs3ohSR	GKQGGKbs3ohAR	13	5	6	8	2	2	14	6
187293174	120114_10_Orbi2_ZC_QC_220_HSAd0-d4-1to4-3_Din	10579	4	933.706	-0.65	7.64	0	P02768-A	ALBU_HUMAN Serum albumin active OS=Homo sapiens GN=ALB PE=1 SV=2	False	P02768-A	ALBU_HUMAN Serum albumin active OS=Homo sapiens GN=ALB PE=1 SV=2	False	Sbs3-d4ohLHTLFGDKLCcmTVATLR	TCcmVADESAENCcmDK	65	52	17	13	9	7	73	58
187734276	120805_04_Orbi2_HB_DE_180_F3_cohesin	3634	3	770.057	-0.99	7.64	0	SMC1	SMC1	False	SMC1	SMC1	False	EMoxGAVEKAR	LEFENQKTR	339	808	9	9	7	7	345	814
187624072	110314_09_Orbi2_HB_IN_185_F3_CapH_BS3	2713	4	438.261	-0.02	7.64	0	SMC4	SMC4	False	SMC2	SMC2	False	HAKSKbs3ohAK	VDAKVR	403	309	7	6	3	4	405	312
187624073	110314_09_Orbi2_HB_IN_185_F3_CapH_BS3	2713	4	438.261	-0.02	7.64	0	SMC4	SMC4	False	SMC2	SMC2	False	HAKSbs3ohKAK	VDAKVR	403	309	7	6	5	4	407	312
187624074	110314_09_Orbi2_HB_IN_185_F3_CapH_BS3	2713	4	438.261	-0.02	7.64	0	SMC4	SMC4	False	SMC2	SMC2	False	HAKbs3ohSKAK	VDAKVR	403	309	7	6	5	4	407	312
187238483	130523_05_Orbi2_JZ_CO_190_CB_BS3_7TAF_LowBand_F3	6585	3	924.183	-0.29	7.62	0	TAF6	TAF6	False	TAF6	TAF6	False	KAPPLLEGAPLR	EQQKAEATEPLK	198	157	12	12	1	4	198	160
188128015	121126_09_Orbi2_HB_DE_147_Cond_monomer_F3	5641	3	883.145	-0.64	7.61	0	SMC4	SMC4	False	SMC4	SMC4	False	AAIKDIDIK	EALMoxTTSETLKQR	536	522	9	13	4	11	539	532
187185217	120114_10_Orbi2_ZC_QC_220_HSAd0-d4-1to4-3_Din	3032	4	605.833	0.12	7.61	0	P02768-A	ALBU_HUMAN Serum albumin active OS=Homo sapiens GN=ALB PE=1 SV=2	False	P02768-A	ALBU_HUMAN Serum albumin active OS=Homo sapiens GN=ALB PE=1 SV=2	False	LKCcmASLQK	DEGKbs3nh2ASSAKQR	198	187	8	11	2	9	199	195
187194206	130523_01_Orbi2_JZ_CO_190_CB_BS3_8TAF_F4	7757	3	879.133	0.61	7.6	0	HIS-TAF4	HIS-TAF4	False	TAF8	TAF8	False	FFEQLDQIEKQRK	EKAASQR	975	177	13	7	10	2	984	178
187206489	130523_04_Orbi2_JZ_CO_190_CB_BS3_7TAF_LowBand_F4	8770	4	736.408	-1.54	7.6	0	TAF12	TAF12	False	HIS-TAF4	HIS-TAF4	False	KKLQDLVR	SCcmKDETFLLQAPLQR	61	895	8	15	2	3	62	897
188051711	121126_10_Orbi2_HB_DE_147_Cond_monomer_F4	5450	3	645.7	-2.7	7.59	0	NCAPG	to condensin subunit CAPG	False	NCAPH	to Non-SMC condensin I complex subunit H	False	DKFSNVR	TKAALTLSK	155	468	7	9	2	2	156	469
187182169	120114_08_Orbi2_ZC_QC_220_HSAd0-d4-1to4-1_Din	4560	4	542.292	0.62	7.59	0	P02768-A	ALBU_HUMAN Serum albumin active OS=Homo sapiens GN=ALB PE=1 SV=2	False	P02768-A	ALBU_HUMAN Serum albumin active OS=Homo sapiens GN=ALB PE=1 SV=2	False	CcmCcmKADDK	KQTALVELVK	558	525	7	10	3	1	560	525
187152161	130523_01_Orbi2_JZ_CO_190_CB_BS3_8TAF_F4	4169	4	534.013	-3.21	7.59	0	TAF2	TAF2	False	TAF8	TAF8	False	NKFSDNYYR	EKAASQR	789	177	9	7	2	2	790	178
187235160	130523_02_Orbi2_JZ_CO_190_CB_BS3_8TAF_F3	3663	4	685.07	-0.93	7.59	0	TAF8	TAF8	False	TAF8	TAF8	False	GADAAATAGAGGSGTR	SAKSYCcmEHTAR	1	75	16	11	1	3	1	77
187644803	120805_04_Orbi2_HB_DE_180_F3_cohesin	2831	3	557.328	-1.54	7.59	0	Clathrin	Clathrin heavy-chain	False	SMC3	SMC3	False	KQLLEK	IEEKQK	445	337	6	6	1	4	445	340
187950352	130323_15_Orbi2_HB_DE_225_F24_Xs	13772	4	808.202	-0.11	7.58	0	Histone	type VIII	False	Histone	type VIII	False	KTVTAMoxDVVYALKbs3ohR	DNIQGITKPAIR	80	25	14	12	1	8	80	32
187266885	120114_10_Orbi2_ZC_QC_220_HSAd0-d4-1to4-3_Din	4767	4	727.406	-0.05	7.57	0	P02768-A	ALBU_HUMAN Serum albumin active OS=Homo sapiens GN=ALB PE=1 SV=2	False	P02768-A	ALBU_HUMAN Serum albumin active OS=Homo sapiens GN=ALB PE=1 SV=2	False	NLGKVGSK	LDELRDEGKASSAKbs3-d4ohQR	429	182	8	16	4	9	432	190
187153942	130523_01_Orbi2_JZ_CO_190_CB_BS3_8TAF_F4	1884	4	538.523	-0.75	7.57	0	TAF9-His	TAF9-His	False	TAF2	TAF2	False	KASTSAGR	HDIPCcmHSKSR	135	590	8	10	1	8	135	597
187781169	111105_12_Orbi2_HB_DE_180_CapH_band2_F3	3145	4	506.019	-1.31	7.57	0	HSP70;HSPA8	shock 70 kDa protein;HSPA8	False	HSPA8	HSPA8	False	AMoxTKDNNLLGK	DKVSSK	451;449	535	11	6	4	2	454;452	536
187106627	120114_10_Orbi2_ZC_QC_220_HSAd0-d4-1to4-3_Din	1424	3	564.33	0.43	7.57	0	P02768-A	ALBU_HUMAN Serum albumin active OS=Homo sapiens GN=ALB PE=1 SV=2	False	P02768-A	ALBU_HUMAN Serum albumin active OS=Homo sapiens GN=ALB PE=1 SV=2	False	NLGKVGSK	ASSAKQR	429	191	8	7	4	5	432	195
187267227	120114_20_Orbi2_ZC_QC_220_HSAd0-d4-1to1-3_Din	2930	4	734.126	-0.08	7.56	0	P02768-A	ALBU_HUMAN Serum albumin active OS=Homo sapiens GN=ALB PE=1 SV=2	False	P02768-A	ALBU_HUMAN Serum albumin active OS=Homo sapiens GN=ALB PE=1 SV=2	False	VGSKCcmCcmK	LDELRDEGKASSAKbs3nh2QR	433	182	7	16	4	9	436	190
187823375	111105_12_Orbi2_HB_DE_180_CapH_band2_F3	3550	4	609.33	-0.73	7.55	0	SMC2	SMC2	False	SMC2	SMC2	False	LKYAQQELK	AATEAKQAQMK	423	412	9	11	2	6	424	417
187982622	130323_14_Orbi2_HB_DE_225_F23_Xs	14174	4	909.528	-3.21	7.55	0.01	DECOY:SMC2	DECOY:SMC2	True	Histone	type VIII	False	AAGPLLMSFISGFK	VTIAQGGVLPNIQAVLLPKK	137	101	14	20	8	19	144	119
187800370	111105_12_Orbi2_HB_DE_180_CapH_band2_F3	3133	3	705.714	-0.76	7.54	0.01	SMC4	SMC4	False	DECOY:Histone	DECOY:Histone H2A.Z	True	EKDALEGDKNK	VKTQQK	291	1	11	6	2	2	292	2
188068063	121126_10_Orbi2_HB_DE_147_Cond_monomer_F4	3454	4	483.259	-1.63	7.54	0.01	SMC2	SMC2	False	SMC2	SMC2	False	FEYKNPEK	GQLKHR	508	567	8	6	4	4	511	570
187703107	120805_04_Orbi2_HB_DE_180_F3_cohesin	4440	3	649.039	-0.36	7.54	0.01	SMC3	SMC3	False	SMC3	SMC3	False	QGMoxLLKK	AKLDELSAK	929	237	7	9	6	2	934	238
187380152	130323_06_Orbi2_HB_QC_225_F41_Xs	2208	4	414.238	0.32	7.54	0.01	Histone	type VIII	False	Histone	type VIII	False	KTDSHK	GKGGKGLGK	120	5	6	9	1	5	120	9
187260046	120114_16_Orbi2_ZC_QC_220_HSAd0-d4-1to2-3_Din	4091	5	581.929	-1.63	7.53	0.01	P02768-A	ALBU_HUMAN Serum albumin active OS=Homo sapiens GN=ALB PE=1 SV=2	False	P02768-A	ALBU_HUMAN Serum albumin active OS=Homo sapiens GN=ALB PE=1 SV=2	False	NLGKVGSK	LDELRDEGKASSAKbs3-d4nh2QR	429	182	8	16	4	9	432	190
187122903	130523_04_Orbi2_JZ_CO_190_CB_BS3_7TAF_LowBand_F4	1701	3	568.638	-1.99	7.53	0.01	TAF9-His	TAF9-His	False	TAF8	TAF8	False	KASTSAGR	EKAASQR	135	177	8	7	1	2	135	178
187507657	130323_06_Orbi2_HB_QC_225_F41_Xs	2658	4	531.293	-0.12	7.53	0.01	Histone	type VIII	False	Histone	type VIII	False	KTDSHK	KTDSHKbs3ohAKAK	120	120	6	10	1	10	120	129
187218834	120114_20_Orbi2_ZC_QC_220_HSAd0-d4-1to1-3_Din	3469	5	503.455	0.63	7.53	0.01	P02768-A	ALBU_HUMAN Serum albumin active OS=Homo sapiens GN=ALB PE=1 SV=2	False	P02768-A	ALBU_HUMAN Serum albumin active OS=Homo sapiens GN=ALB PE=1 SV=2	False	FKDLGEENFK	DAHKSEVAHR	11	1	10	10	2	1	12	1
188148929	120603_11_Orbi2_HB_QC_220_Helena-fraction12	6368	3	637.705	-0.92	7.52	0.01	Histone	type VIII	False	Histone	type VIII	False	AKAKbs3ohSR	GKQGGKbs3ohAR	13	5	6	8	2	2	14	6
187762512	120805_05_Orbi2_HB_DE_220_F4_cohesin	9039	4	614.094	-0.57	7.52	0.01	SMC1	SMC1	False	SMC3	SMC3	False	IEKLEEYIATSK	Kbs3ohFKASR	435	727	12	6	3	3	437	729
187157552	130523_04_Orbi2_JZ_CO_190_CB_BS3_7TAF_LowBand_F4	1609	3	613.65	-0.18	7.52	0.01	TAF8	TAF8	False	TAF6	TAF6	False	EKAASQR	GNHAEEKK	177	1	7	8	2	7	178	7
187150778	130523_02_Orbi2_JZ_CO_190_CB_BS3_8TAF_F3	1806	4	470.488	0.31	7.51	0.01	TAF2	TAF2	False	TAF8	TAF8	False	YNDNGKNK	EKAASQR	783	177	8	7	6	2	788	178
187318360	120114_10_Orbi2_ZC_QC_220_HSAd0-d4-1to4-3_Din	7355	3	1050.51	-0.67	7.5	0.01	P02768-A	ALBU_HUMAN Serum albumin active OS=Homo sapiens GN=ALB PE=1 SV=2	False	P02768-A	ALBU_HUMAN Serum albumin active OS=Homo sapiens GN=ALB PE=1 SV=2	False	LAKbs3-d4nh2TYETTLEK	CcmCcmAAADPHECcmYAK	349	360	11	13	8	11	356	370
187181060	120114_09_Orbi2_ZC_QC_220_HSAd0-d4-1to4-2_Din	2340	3	763.419	-0.99	7.5	0.01	P02768-A	ALBU_HUMAN Serum albumin active OS=Homo sapiens GN=ALB PE=1 SV=2	False	P02768-A	ALBU_HUMAN Serum albumin active OS=Homo sapiens GN=ALB PE=1 SV=2	False	NLGKVGSK	CcmCcmKHPEAKbs3-d4nh2R	429	437	8	9	4	3	432	439
187905033	130323_15_Orbi2_HB_DE_225_F24_Xs	12691	4	789.223	-0.37	7.49	0.01	Histone	type VIII	False	Histone	type VIII	False	GKQGGKbs3ohAR	VTIAQGGVLPNIQAVLLPKK	5	101	8	20	2	19	6	119
187198841	130523_05_Orbi2_JZ_CO_190_CB_BS3_7TAF_LowBand_F3	3223	3	761.392	-0.43	7.49	0.01	TAF8	TAF8	False	TAF6	TAF6	False	EKAASQR	SAKPGQEEDGPLK	177	169	7	13	2	3	178	171
187698495	120805_04_Orbi2_HB_DE_180_F3_cohesin	4300	4	538.822	-1.63	7.49	0.01	SMC3	SMC3	False	SMC3	SMC3	False	TKLELKbs3nh2AK	QEQIKQR	303	296	8	7	2	5	304	300
187702264	120805_05_Orbi2_HB_DE_220_F4_cohesin	5829	4	542.318	-0.08	7.48	0.01	KIF20A	KIF20A	False	KIF20A	KIF20A	False	DSKLTR	VRPLKPTELEK	468	70	6	11	3	5	470	74
187183944	120114_09_Orbi2_ZC_QC_220_HSAd0-d4-1to4-2_Din	2940	3	763.747	-0.66	7.48	0.01	P02768-A	ALBU_HUMAN Serum albumin active OS=Homo sapiens GN=ALB PE=1 SV=2	False	P02768-A	ALBU_HUMAN Serum albumin active OS=Homo sapiens GN=ALB PE=1 SV=2	False	NLGKVGSK	CcmCcmKHPEAKbs3-d4ohR	429	437	8	9	4	3	432	439
187234473	130523_01_Orbi2_JZ_CO_190_CB_BS3_8TAF_F4	7811	3	924.185	-0.76	7.48	0.01	CBP-TAF5	CBP-TAF5	False	CBP-TAF5	CBP-TAF5	False	IMDEKTASELK	VWSVTPKbs3nh2KLR	573	542	11	10	5	8	577	549
187234472	130523_01_Orbi2_JZ_CO_190_CB_BS3_8TAF_F4	7811	3	924.185	-0.76	7.48	0.01	CBP-TAF5	CBP-TAF5	False	CBP-TAF5	CBP-TAF5	False	IMDEKTASELK	VWSVTPKKbs3nh2LR	573	542	11	10	5	7	577	548
187161801	130523_04_Orbi2_JZ_CO_190_CB_BS3_7TAF_LowBand_F4	5632	4	547.817	1.18	7.46	0.01	TAF8	TAF8	False	TAF6	TAF6	False	EKAASQR	KAPPLLEGAPLR	177	198	7	12	2	1	178	198
187159573	130523_05_Orbi2_JZ_CO_190_CB_BS3_7TAF_LowBand_F3	6428	3	719.039	-0.09	7.45	0.01	TAF8	TAF8	False	TAF8	TAF8	False	EKAASQR	KSLSENLYFQ	177	307	7	10	2	1	178	307
187804641	111105_13_Orbi2_HB_DE_180_CapH_band2_F4	5898	4	484.527	-2.41	7.45	0.01	NCAPG	to condensin subunit CAPG	False	NCAPH	to Non-SMC condensin I complex subunit H	False	DKFSNVR	TKAALTLSK	155	468	7	9	2	2	156	469
188242428	120603_12_Orbi2_HB_QC_220_Helena-fraction11	9084	3	807.458	-0.51	7.45	0.01	Histone	type VIII	False	Histone	type VIII	False	GKQGGKbs3ohAR	DNIQGITKPAIR	5	25	8	12	2	8	6	32
187623865	110314_09_Orbi2_HB_IN_185_F3_CapH_BS3	1675	3	560.006	0.67	7.45	0.01	SMC4	SMC4	False	SMC2	SMC2	False	EKLKHAK	VDAKVR	399	309	7	6	4	4	402	312
187264669	120114_10_Orbi2_ZC_QC_220_HSAd0-d4-1to4-3_Din	5134	5	536.083	-0.82	7.44	0.01	P02768-A	ALBU_HUMAN Serum albumin active OS=Homo sapiens GN=ALB PE=1 SV=2	False	P02768-A	ALBU_HUMAN Serum albumin active OS=Homo sapiens GN=ALB PE=1 SV=2	False	FKDLGEENFK	DAHKSbs3-d4nh2EVAHR	11	1	10	10	2	1	12	1
187264670	120114_10_Orbi2_ZC_QC_220_HSAd0-d4-1to4-3_Din	5134	5	536.083	-0.82	7.44	0.01	P02768-A	ALBU_HUMAN Serum albumin active OS=Homo sapiens GN=ALB PE=1 SV=2	False	P02768-A	ALBU_HUMAN Serum albumin active OS=Homo sapiens GN=ALB PE=1 SV=2	False	FKDLGEENFK	DAHKbs3-d4nh2SEVAHR	11	1	10	10	2	1	12	1
187759491	120805_05_Orbi2_HB_DE_220_F4_cohesin	10943	3	917.501	-0.57	7.44	0.01	STAG2;STAG1	STAG2;STAG1	False	STAG2;STAG1	STAG2;STAG1	False	QIDKIQCcmAK	FALTFGLDQLKTR	931;929	977;975	9	13	4	11	934;932	987;985
188127956	121126_09_Orbi2_HB_DE_147_Cond_monomer_F3	3534	4	662.059	-4.28	7.43	0.01	SMC4	SMC4	False	SMC2	SMC2	False	EGKEKELMoxEFCcmK	MoxKNAEAER	476	780	12	8	5	2	480	781
188252475	120603_11_Orbi2_HB_QC_220_Helena-fraction12	13550	4	611.076	-1.15	7.43	0.01	Histone	type VIII	False	Histone	type VIII	False	TVTAMDVVYALKR	KGNYAER	81	37	13	7	12	1	92	37
187731881	120805_04_Orbi2_HB_DE_180_F3_cohesin	7765	3	870.794	-0.77	7.42	0.01	SMC1	SMC1	False	SMC1	SMC1	False	EVTAIETK	LGGANKbs3ohEMTHLQK	911	898	8	13	3	9	913	906
187163539	130523_05_Orbi2_JZ_CO_190_CB_BS3_7TAF_LowBand_F3	2491	4	512.258	-0.5	7.42	0.01	HIS-TAF4	HIS-TAF4	False	CBP-TAF5	CBP-TAF5	False	QRKDEQER	DSDKLDK	985	480	8	7	3	4	987	483
187266217	120114_10_Orbi2_ZC_QC_220_HSAd0-d4-1to4-3_Din	3147	5	589.112	-0.7	7.4	0.01	P02768-A	ALBU_HUMAN Serum albumin active OS=Homo sapiens GN=ALB PE=1 SV=2	False	P02768-A	ALBU_HUMAN Serum albumin active OS=Homo sapiens GN=ALB PE=1 SV=2	False	VGSKCcmCcmK	LDELRDEGKASSAKbs3-d4nh2QR	433	182	7	16	4	9	436	190
187779046	111105_12_Orbi2_HB_DE_180_CapH_band2_F3	905	4	478.489	-0.34	7.4	0.01	SMC2	SMC2	False	SMC2	SMC2	False	KAEEEYK	KTEESQR	768	761	7	7	1	1	768	761
187373928	130323_05_Orbi2_HB_QC_225_F40_Xs	2731	4	408.958	0.26	7.4	0.01	Histone	type VIII	False	Histone	type VIII	False	TTSHGR	KGNYAER	41	37	6	7	3	1	43	37
187317370	120114_10_Orbi2_ZC_QC_220_HSAd0-d4-1to4-3_Din	11285	3	1290.36	-0.54	7.39	0.01	P02768-A	ALBU_HUMAN Serum albumin active OS=Homo sapiens GN=ALB PE=1 SV=2	False	P02768-A	ALBU_HUMAN Serum albumin active OS=Homo sapiens GN=ALB PE=1 SV=2	False	KQTALVELVK	QNCcmELFEQLGEYKFQNALLVR	525	390	10	21	1	13	525	402
187317257	120114_19_Orbi2_ZC_QC_220_HSAd0-d4-1to1-2_Din	4026	5	580.319	-1.05	7.39	0.01	P02768-A	ALBU_HUMAN Serum albumin active OS=Homo sapiens GN=ALB PE=1 SV=2	False	P02768-A	ALBU_HUMAN Serum albumin active OS=Homo sapiens GN=ALB PE=1 SV=2	False	NLGKVGSK	LDELRDEGKASSAKbs3nh2QR	429	182	8	16	4	9	432	190
188036196	121126_09_Orbi2_HB_DE_147_Cond_monomer_F3	2263	3	625.987	-0.19	7.39	0.01	SMC4	SMC4	False	SMC2	SMC2	False	EIQKEK	MoxKNAEAER	470	780	6	8	4	2	473	781
187726893	111105_12_Orbi2_HB_DE_180_CapH_band2_F3	2609	3	767.411	-1.09	7.38	0.01	SMC2	SMC2	False	SMC2	SMC2	False	KKbs3nh2ADDSSR	NAQQKLNSAK	803	793	8	10	1	5	803	797
187726894	111105_12_Orbi2_HB_DE_180_CapH_band2_F3	2609	3	767.411	-1.09	7.38	0.01	SMC2	SMC2	False	SMC2	SMC2	False	Kbs3nh2KADDSSR	NAQQKLNSAK	803	793	8	10	2	5	804	797
187191144	130523_02_Orbi2_JZ_CO_190_CB_BS3_8TAF_F3	6947	4	666.597	-1.22	7.38	0.01	TAF8	TAF8	False	TAF6	TAF6	False	EKAASQR	SIHELSVEQQLYYK	177	214	7	14	2	1	178	214
187257402	120114_10_Orbi2_ZC_QC_220_HSAd0-d4-1to4-3_Din	5174	4	668.845	-0.74	7.38	0.01	P02768-A	ALBU_HUMAN Serum albumin active OS=Homo sapiens GN=ALB PE=1 SV=2	False	P02768-A	ALBU_HUMAN Serum albumin active OS=Homo sapiens GN=ALB PE=1 SV=2	False	FKDLGEENFK	DAHKbs3nh2SEVAHR	11	1	10	10	2	1	12	1
187729655	120805_04_Orbi2_HB_DE_180_F3_cohesin	5284	3	773.732	-0.34	7.38	0.01	SMC3	SMC3	False	SMC3	SMC3	False	NLEQYSK	LDQDLNEVKAR	430	437	7	11	6	9	435	445
187759144	120805_05_Orbi2_HB_DE_220_F4_cohesin	8172	4	672.1	-1.59	7.38	0.01	KIF20A	KIF20A	False	KIF20A	KIF20A	False	MoxKEANNINTSLHTLGR	CcmITALR	431	447	16	6	2	3	432	449
187694931	130323_06_Orbi2_HB_QC_225_F41_Xs	11985	4	631.385	-0.34	7.38	0.01	Histone	type VIII	False	Histone	type VIII	False	GLGKGGAKbs3nh2R	GVLKVFLENVIR	10	57	9	12	4	4	13	60
187230481	130523_02_Orbi2_JZ_CO_190_CB_BS3_8TAF_F3	4997	4	763.099	-1.51	7.37	0.01	HIS-TAF4	HIS-TAF4	False	HIS-TAF4	HIS-TAF4	False	KDEQER	NFSYKDDDRYEQASDVR	987	954	6	17	1	5	987	958
187318997	120114_16_Orbi2_ZC_QC_220_HSAd0-d4-1to2-3_Din	4669	3	1017.89	-0.47	7.36	0.01	P02768-A	ALBU_HUMAN Serum albumin active OS=Homo sapiens GN=ALB PE=1 SV=2	False	P02768-A	ALBU_HUMAN Serum albumin active OS=Homo sapiens GN=ALB PE=1 SV=2	False	LKCcmASLQK	LDELRDEGKbs3-d4ohASSAKQR	198	182	8	16	2	14	199	195
188305842	120603_12_Orbi2_HB_QC_220_Helena-fraction11	13568	3	969.562	-0.09	7.36	0.01	Histone	type VIII	False	Histone	type VIII	False	ATIAGGGVIPHIHK	SLIGKbs3ohKbs3ohGQQK	103	117	14	10	2	1	104	117
188056904	121126_09_Orbi2_HB_DE_147_Cond_monomer_F3	4887	3	695.729	-0.36	7.36	0.01	NCAPG	to condensin subunit CAPG	False	NCAPG	to condensin subunit CAPG	False	TLPKIVGR	TMoxDVKEAVR	211	219	8	9	4	5	214	223
188068618	121126_09_Orbi2_HB_DE_147_Cond_monomer_F3	4505	3	681.712	-0.74	7.36	0.01	SMC4	SMC4	False	SMC2	SMC2	False	TEKEIGDNEK	LKELIK	941	331	10	6	3	2	943	332
187480266	130323_06_Orbi2_HB_QC_225_F41_Xs	2841	3	670.048	-0.18	7.34	0.01	Histone	type VIII	False	Histone	type VIII	False	KTDSHKAK	GKbs3nh2QGGKAR	120	5	8	8	6	6	125	10
187163158	130523_05_Orbi2_JZ_CO_190_CB_BS3_7TAF_LowBand_F3	5926	3	808.099	-0.37	7.34	0.01	TAF8	TAF8	False	TAF6	TAF6	False	EKAASQR	QKLTTSDIDYALK	177	66	7	13	2	2	178	67
187701372	120805_04_Orbi2_HB_DE_180_F3_cohesin	4291	3	718.094	-1.54	7.33	0.01	SMC3	SMC3	False	SMC3	SMC3	False	TKLELKbs3nh2AK	QEQIKQR	303	296	8	7	2	5	304	300
188036989	121126_10_Orbi2_HB_DE_147_Cond_monomer_F4	2185	3	637.345	-0.4	7.33	0.01	SMC4	SMC4	False	SMC4	SMC4	False	GEKLNR	TSTAAHQKGR	279	8	6	10	3	8	281	15
187733415	120805_04_Orbi2_HB_DE_180_F3_cohesin	4401	3	746.774	0.44	7.33	0.01	SMC1	SMC1	False	SMC1	SMC1	False	EIDKDKKbs3nh2R	LNKELGLK	248	238	8	8	4	3	251	240
187380137	130323_05_Orbi2_HB_QC_225_F40_Xs	2118	3	551.981	0.13	7.29	0.01	Histone	type VIII	False	Histone	type VIII	False	KTDSHK	GKGGKGLGK	120	5	6	9	1	5	120	9
188324194	120603_11_Orbi2_HB_QC_220_Helena-fraction12	13321	4	762.62	0.18	7.29	0.01	HSPA8	HSPA8	False	HSPA8	HSPA8	False	FDDSVVQSDMoxK	HWPFTVVNDAGRPK	79	90	11	14	8	5	86	94
187192473	130523_01_Orbi2_JZ_CO_190_CB_BS3_8TAF_F4	8054	4	621.081	-0.53	7.29	0.01	TAF6	TAF6	False	TAF6	TAF6	False	SWVDEKTPWTTR	ITKTFTK	364	357	12	7	6	3	369	359
187886667	130323_15_Orbi2_HB_DE_225_F24_Xs	11194	4	752.685	-0.2	7.29	0.01	SMC2	SMC2	False	NCAPH	to Non-SMC condensin I complex subunit H	False	IITEEISPTLEKLK	VLGGLGKESAPTK	198	162	14	13	12	7	209	168
187698028	120805_05_Orbi2_HB_DE_220_F4_cohesin	7767	4	474.509	0.14	7.28	0.01	SMC1	SMC1	False	SMC3	SMC3	False	SSSLYAR	AKLDELSAK	969	237	7	9	5	2	973	238
187682105	120805_05_Orbi2_HB_DE_220_F4_cohesin	8581	3	663.729	-1.37	7.27	0.01	RAD21	RAD21	False	RAD21	RAD21	False	ELDSKTIR	LLKLFTR	330	384	8	7	5	3	334	386
187919337	130323_15_Orbi2_HB_DE_225_F24_Xs	13398	4	799.735	-0.16	7.27	0.01	Histone	type VIII	False	Histone	type VIII	False	GLGKGGAKbs3ohR	VTIAQGGVLPNIQAVLLPKK	10	101	9	20	4	19	13	119
187229577	130523_01_Orbi2_JZ_CO_190_CB_BS3_8TAF_F4	7572	5	536.292	-0.98	7.27	0.01	CBP-TAF5	CBP-TAF5	False	CBP-TAF5	CBP-TAF5	False	TSKFVLR	QQIDAMoxVGSLAGEAKR	348	396	7	16	3	15	350	410
187217692	120114_08_Orbi2_ZC_QC_220_HSAd0-d4-1to4-1_Din	2994	3	808.784	-0.25	7.25	0.01	P02768-A	ALBU_HUMAN Serum albumin active OS=Homo sapiens GN=ALB PE=1 SV=2	False	P02768-A	ALBU_HUMAN Serum albumin active OS=Homo sapiens GN=ALB PE=1 SV=2	False	LKCcmASLQK	DEGKbs3-d4nh2ASSAKQR	198	187	8	11	2	9	199	195
187160607	130523_05_Orbi2_JZ_CO_190_CB_BS3_7TAF_LowBand_F3	2077	4	415.977	-0.27	7.25	0.01	CBP-TAF5	CBP-TAF5	False	TAF8	TAF8	False	KDSIGSK	EKAASQR	453	177	7	7	1	2	453	178
187319583	120114_09_Orbi2_ZC_QC_220_HSAd0-d4-1to4-2_Din	9764	5	749.401	-0.7	7.24	0.01	P02768-A	ALBU_HUMAN Serum albumin active OS=Homo sapiens GN=ALB PE=1 SV=2	False	P02768-A	ALBU_HUMAN Serum albumin active OS=Homo sapiens GN=ALB PE=1 SV=2	False	LKECcmCcmEKPLLEK	RHPYFYAPELLFFAKR	275	145	12	16	2	15	276	159
187623761	110314_09_Orbi2_HB_IN_185_F3_CapH_BS3	3974	4	453.738	0.05	7.24	0.01	SMC4	SMC4	False	SMC2	SMC2	False	MVEKEK	YNDLMKK	287	998	6	7	4	6	290	1003
187678564	120805_05_Orbi2_HB_DE_220_F4_cohesin	3827	3	581.024	-0.08	7.23	0.01	SMC1	SMC1	False	SMC3	SMC3	False	KVEAAR	TKLELKAK	311	303	6	8	1	6	311	308
187709349	130323_06_Orbi2_HB_QC_225_F41_Xs	11959	4	620.88	0.04	7.22	0.01	Histone	type VIII	False	Histone	type VIII	False	GKbs3nh2GGKGLGK	GVLKVFLENVIR	5	57	9	12	5	4	9	60
187157150	130523_02_Orbi2_JZ_CO_190_CB_BS3_8TAF_F3	6237	4	513.539	-2.03	7.22	0.01	TAF12	TAF12	False	CBP-TAF5	CBP-TAF5	False	KSSTLEVK	DSYQLLKR	107	358	8	8	1	7	107	364
187228326	130523_02_Orbi2_JZ_CO_190_CB_BS3_8TAF_F3	4962	4	609.296	-0.78	7.21	0.01	TAF2	TAF2	False	TAF6	TAF6	False	NKFSDNYYR	GKGQGATTADGK	789	182	9	12	2	2	790	183
187682113	120805_05_Orbi2_HB_DE_220_F4_cohesin	8573	4	498.049	-1	7.2	0.01	RAD21	RAD21	False	RAD21	RAD21	False	ELDSKTIR	LLKLFTR	330	384	8	7	5	3	334	386
187935300	130323_15_Orbi2_HB_DE_225_F24_Xs	13988	4	838.944	-0.25	7.2	0.01	SMC4	SMC4	False	SMC4	SMC4	False	YNTAVSQLDEAKEALMTTSETLK	LKGQVK	510	832	23	6	12	2	521	833
187699567	120805_04_Orbi2_HB_DE_180_F3_cohesin	3230	3	692.047	-0.83	7.19	0.01	SMC1	SMC1	False	SMC3	SMC3	False	EIEENQKR	Kbs3nh2FKASR	427	727	8	6	7	3	433	729
187764215	120805_05_Orbi2_HB_DE_220_F4_cohesin	8298	3	886.823	-0.84	7.17	0.01	STAG2	STAG2	False	STAG2	STAG2	False	LEKHLDALLR	RDPEDDGILKR	627	462	10	11	3	10	629	471
187161631	130523_05_Orbi2_JZ_CO_190_CB_BS3_7TAF_LowBand_F3	3037	3	636.337	-0.44	7.17	0.01	CBP-TAF5	CBP-TAF5	False	CBP-TAF5	CBP-TAF5	False	KDSIGSKSK	DSDKLDK	453	480	9	7	7	4	459	483
188252516	120603_11_Orbi2_HB_QC_220_Helena-fraction12	13561	5	489.063	0	7.16	0.01	Histone	type VIII	False	Histone	type VIII	False	TVTAMDVVYALKR	KGNYAER	81	37	13	7	12	1	92	37
187164021	130523_04_Orbi2_JZ_CO_190_CB_BS3_7TAF_LowBand_F4	4624	4	553.034	-2.05	7.16	0.01	CBP-TAF5	CBP-TAF5	False	CBP-TAF5	CBP-TAF5	False	IMNMKETTKR	DSDKLDK	487	480	10	7	9	4	495	483
187729776	120805_04_Orbi2_HB_DE_180_F3_cohesin	3937	3	790.084	-0.54	7.16	0.01	SMC3	SMC3	False	SMC3	SMC3	False	KDELQSER	Kbs3nh2YYEVKNK	462	454	8	8	1	6	462	459
187166632	130523_05_Orbi2_JZ_CO_190_CB_BS3_7TAF_LowBand_F3	8173	3	1056.2	-0.21	7.15	0.01	TAF8	TAF8	False	TAF6	TAF6	False	GADAAATAGAGGSGTR	ITKbs3ohTFTKSWVDEK	1	357	16	13	1	7	1	363
187166633	130523_05_Orbi2_JZ_CO_190_CB_BS3_7TAF_LowBand_F3	8173	3	1056.2	-0.21	7.15	0.01	TAF8	TAF8	False	TAF6	TAF6	False	GADAAATAGAGGSGTR	ITbs3ohKTFTKSWVDEK	1	357	16	13	1	7	1	363
187142766	120114_14_Orbi2_ZC_QC_220_HSAd0-d4-1to2-1_Din	1460	4	494.012	0.31	7.15	0.01	P02768-A	ALBU_HUMAN Serum albumin active OS=Homo sapiens GN=ALB PE=1 SV=2	False	P02768-A	ALBU_HUMAN Serum albumin active OS=Homo sapiens GN=ALB PE=1 SV=2	False	NLGKVGSK	CcmCcmKHPEAK	429	437	8	8	4	3	432	439
187165464	130523_04_Orbi2_JZ_CO_190_CB_BS3_7TAF_LowBand_F4	3441	3	654.701	-1.07	7.14	0.01	TAF12	TAF12	False	TAF9-His	TAF9-His	False	KSSTLEVK	IYSSHAKK	107	56	8	8	1	7	107	62
187325598	120114_10_Orbi2_ZC_QC_220_HSAd0-d4-1to4-3_Din	10590	4	1025.06	-0.53	7.14	0.01	P02768-A	ALBU_HUMAN Serum albumin active OS=Homo sapiens GN=ALB PE=1 SV=2	False	P02768-A	ALBU_HUMAN Serum albumin active OS=Homo sapiens GN=ALB PE=1 SV=2	False	Kbs3-d4nh2VPQVSTPTLVEVSR	ATKEQLKAVMoxDDFAAFVEK	414	539	15	19	6	3	419	541
187233285	130523_02_Orbi2_JZ_CO_190_CB_BS3_8TAF_F3	7166	4	689.381	-1.03	7.14	0.01	TAF6	TAF6	False	TAF6	TAF6	False	SAKPGQEEDGPLK	KAPPLLEGAPLR	169	198	13	12	3	1	171	198
187137454	120114_14_Orbi2_ZC_QC_220_HSAd0-d4-1to2-1_Din	1477	4	423.5	1.81	7.12	0.01	P02768-A	ALBU_HUMAN Serum albumin active OS=Homo sapiens GN=ALB PE=1 SV=2	False	P02768-A	ALBU_HUMAN Serum albumin active OS=Homo sapiens GN=ALB PE=1 SV=2	False	NLGKVGSK	ASSAKQR	429	191	8	7	4	5	432	195
187166158	130523_04_Orbi2_JZ_CO_190_CB_BS3_7TAF_LowBand_F4	11329	3	789.089	-0.38	7.12	0.01	TAF9-His	TAF9-His	False	TAF9-His	TAF9-His	False	IYSSHAKbs3ohK	YVTTILDDAK	56	46	8	10	4	4	59	49
187226311	120114_20_Orbi2_ZC_QC_220_HSAd0-d4-1to1-3_Din	3427	4	734.372	-0.35	7.12	0.01	P02768-A	ALBU_HUMAN Serum albumin active OS=Homo sapiens GN=ALB PE=1 SV=2	False	P02768-A	ALBU_HUMAN Serum albumin active OS=Homo sapiens GN=ALB PE=1 SV=2	False	VGSKCcmCcmK	LDELRDEGKASSAKbs3ohQR	433	182	7	16	4	9	436	190
187238444	130523_05_Orbi2_JZ_CO_190_CB_BS3_7TAF_LowBand_F3	6333	3	890.1	-0.23	7.12	0.01	TAF8	TAF8	False	TAF6	TAF6	False	GADAAATAGAGGSGTR	TFTKSWVDEK	1	360	16	10	1	4	1	363
187294110	120114_20_Orbi2_ZC_QC_220_HSAd0-d4-1to1-3_Din	6074	5	610.136	-0.35	7.11	0.01	P02768-A	ALBU_HUMAN Serum albumin active OS=Homo sapiens GN=ALB PE=1 SV=2	False	P02768-A	ALBU_HUMAN Serum albumin active OS=Homo sapiens GN=ALB PE=1 SV=2	False	LKCcmASLQK	LDELRDEGKbs3-d4nh2ASSAKQR	198	182	8	16	2	14	199	195
188242452	120603_12_Orbi2_HB_QC_220_Helena-fraction11	10191	3	807.467	-0.38	7.1	0.01	Histone	type VIII	False	Histone	type VIII	False	GKGGKbs3ohGLGK	DNIQGITKPAIR	5	25	9	12	2	8	6	32
187205633	130523_05_Orbi2_JZ_CO_190_CB_BS3_7TAF_LowBand_F3	7249	4	572.827	0.04	7.1	0.01	CBP-TAF5	CBP-TAF5	False	TAF6	TAF6	False	DSYQLLKR	IKEIAQDALK	358	49	8	10	7	2	364	50
188052065	121126_09_Orbi2_HB_DE_147_Cond_monomer_F3	8129	3	650.354	-0.71	7.09	0.01	CAP-D2	CAP-D2	False	CAP-D2	CAP-D2	False	SPLPVVR	LLFTMoxMoxEK	1071	1063	7	8	1	4	1071	1066
188114623	121126_09_Orbi2_HB_DE_147_Cond_monomer_F3	3496	4	621.852	-2.72	7.09	0.01	SMC2	SMC2	False	SMC2	SMC2	False	IKEGLNGLQEESKK	EKEIKK	355	349	14	6	2	2	356	350
187762708	120805_05_Orbi2_HB_DE_220_F4_cohesin	6114	4	617.841	0.27	7.08	0.01	SMC1	SMC1	False	SMC3	SMC3	False	LKYSQSDLEQTK	KFKbs3nh2ASR	712	727	12	6	2	1	713	727
187781911	111105_13_Orbi2_HB_DE_180_CapH_band2_F4	3660	4	523.311	0	7.06	0.01	SMC2	SMC2	False	SMC2	SMC2	False	SAKbs3nh2IEKYR	TKDIKAK	893	886	8	7	6	5	898	890
187224029	120114_10_Orbi2_ZC_QC_220_HSAd0-d4-1to4-3_Din	3819	4	641.583	-0.43	7.05	0.01	P02768-A	ALBU_HUMAN Serum albumin active OS=Homo sapiens GN=ALB PE=1 SV=2	False	P02768-A	ALBU_HUMAN Serum albumin active OS=Homo sapiens GN=ALB PE=1 SV=2	False	HPEAKR	YICcmENQDSISSKLK	440	263	6	14	5	12	444	274
187757627	120805_04_Orbi2_HB_DE_180_F3_cohesin	6473	4	626.342	-0.1	7.04	0.01	SMC1	SMC1	False	SMC1	SMC1	False	SKLESELANFGPR	VETEAKIK	735	415	13	8	2	6	736	420
187731397	120805_05_Orbi2_HB_DE_220_F4_cohesin	7982	3	834.146	-0.04	7.03	0.01	SMC1	SMC1	False	SMC3	SMC3	False	RLEFENQKTR	IKLEGIITR	807	819	10	9	8	2	814	820
187240594	130523_04_Orbi2_JZ_CO_190_CB_BS3_7TAF_LowBand_F4	7527	5	579.318	-0.32	7.02	0.01	CBP-TAF5	CBP-TAF5	False	CBP-TAF5	CBP-TAF5	False	TSKFVLR	SKQQIDAMoxVGSLAGEAKR	348	394	7	18	3	17	350	410
188035433	121126_10_Orbi2_HB_DE_147_Cond_monomer_F4	2295	4	420.256	-0.25	7.02	0.01	SMC4	SMC4	False	SMC2	SMC2	False	EKLKHAK	VDAKVR	399	309	7	6	4	4	402	312
187223855	120114_19_Orbi2_ZC_QC_220_HSAd0-d4-1to1-2_Din	5269	3	865.496	-0.67	7.02	0.01	P02768-A	ALBU_HUMAN Serum albumin active OS=Homo sapiens GN=ALB PE=1 SV=2	False	P02768-A	ALBU_HUMAN Serum albumin active OS=Homo sapiens GN=ALB PE=1 SV=2	False	ATKEQLK	KVPQVSTPTLVEVSR	539	414	7	15	3	1	541	414
187700102	120805_04_Orbi2_HB_DE_180_F3_cohesin	4069	3	600.34	-5.8	7.02	0.01	SMC1	SMC1	False	SMC1	SMC1	False	EIDKDK	LNKELGLK	248	238	6	8	4	3	251	240
187681575	120805_05_Orbi2_HB_DE_220_F4_cohesin	3624	3	637.049	-0.14	7.01	0.01	Histone	type VIII	False	Histone	type VIII	False	AKAKbs3nh2SR	GKbs3nh2QGGKAR	13	5	6	8	2	6	14	10
187732593	120805_04_Orbi2_HB_DE_180_F3_cohesin	5200	4	648.604	-0.36	7.01	0.01	STAG2	STAG2	False	STAG2	STAG2	False	ITESSSTKEDLLR	LKbs3ohKQMoxR	770	783	13	6	8	3	777	785
188068701	121126_09_Orbi2_HB_DE_147_Cond_monomer_F3	3321	4	539.279	-3.29	7.01	0.01	SMC2	SMC2	False	SMC2	SMC2	False	IFESMoxAENEKK	SAKIEK	263	893	11	6	10	3	272	895
187261607	120114_16_Orbi2_ZC_QC_220_HSAd0-d4-1to2-3_Din	7602	4	709.118	-0.13	7	0.01	P02768-A	ALBU_HUMAN Serum albumin active OS=Homo sapiens GN=ALB PE=1 SV=2	False	P02768-A	ALBU_HUMAN Serum albumin active OS=Homo sapiens GN=ALB PE=1 SV=2	False	FKDLGEENFK	DAHKbs3-d4ohSbs3ohEVAHR	11	1	10	10	2	1	12	1
187261608	120114_16_Orbi2_ZC_QC_220_HSAd0-d4-1to2-3_Din	7602	4	709.118	-0.13	7	0.01	P02768-A	ALBU_HUMAN Serum albumin active OS=Homo sapiens GN=ALB PE=1 SV=2	False	P02768-A	ALBU_HUMAN Serum albumin active OS=Homo sapiens GN=ALB PE=1 SV=2	False	FKDLGEENFK	DAHKbs3ohSbs3-d4ohEVAHR	11	1	10	10	2	1	12	1
187668380	110314_09_Orbi2_HB_IN_185_F3_CapH_BS3	4146	3	590.352	0.17	6.99	0.01	SMC4	SMC4	False	SMC4	SMC4	False	QLQKDK	AKKbs3ohLEK	414	408	6	6	4	2	417	409
187700491	120805_04_Orbi2_HB_DE_180_F3_cohesin	4741	4	500.796	-0.16	6.98	0.01	RAD21	RAD21	False	RAD21	RAD21	False	KLIVDSVK	ELDSKTIR	322	330	8	8	1	5	322	334
188067254	121126_09_Orbi2_HB_DE_147_Cond_monomer_F3	5073	3	754.741	-2.78	6.97	0.01	SMC4	SMC4	False	SMC4	SMC4	False	LADEMoxKSK	SKALKbs3ohDLEK	355	363	8	9	6	2	360	364
188305008	120603_11_Orbi2_HB_QC_220_Helena-fraction12	13662	4	762.143	-0.16	6.97	0.01	SMC4	SMC4	False	SMC4	SMC4	False	LMoxITHIVNQNFK	SYAGEQTLGPFHK	79	91	12	13	4	1	82	91
187261939	120114_15_Orbi2_ZC_QC_220_HSAd0-d4-1to2-2_Din	4718	4	668.846	-0.21	6.97	0.01	P02768-A	ALBU_HUMAN Serum albumin active OS=Homo sapiens GN=ALB PE=1 SV=2	False	P02768-A	ALBU_HUMAN Serum albumin active OS=Homo sapiens GN=ALB PE=1 SV=2	False	FKDLGEENFK	DAHKSbs3nh2EVAHR	11	1	10	10	2	1	12	1
187803550	111105_12_Orbi2_HB_DE_180_CapH_band2_F3	1897	3	725.045	4.44	6.96	0.01	SMC2	SMC2	False	SMC2	SMC2	False	NAQQKbs3ohLNSAK	KADDSSR	793	804	10	7	8	1	800	804
187785208	111105_12_Orbi2_HB_DE_180_CapH_band2_F3	3753	4	531.269	-1.21	6.95	0.01	SMC4	SMC4	False	SMC4	SMC4	False	SSKLADEMK	ETKDINEK	352	344	9	8	3	3	354	346
187902156	130323_15_Orbi2_HB_DE_225_F24_Xs	12212	4	788.978	0.25	6.94	0.01	Histone	type VIII	False	Histone	type VIII	False	GKQGGKbs3nh2AR	VTIAQGGVLPNIQAVLLPKK	5	101	8	20	2	19	6	119
187149539	130523_02_Orbi2_JZ_CO_190_CB_BS3_8TAF_F3	5318	4	533.779	-1.49	6.93	0.01	TAF8	TAF8	False	TAF8	TAF8	False	EKAASQR	EPVSDYQVLR	177	167	7	10	2	4	178	170
188229316	120603_11_Orbi2_HB_QC_220_Helena-fraction12	11685	4	603.09	1.2	6.91	0.01	Histone	type VIII	False	Histone	type VIII	False	GLGKbs3ohGGAKR	NDEELNKLLGK	10	90	9	11	8	7	17	96
187183919	120114_09_Orbi2_ZC_QC_220_HSAd0-d4-1to4-2_Din	2936	4	573.062	-1.08	6.91	0.01	P02768-A	ALBU_HUMAN Serum albumin active OS=Homo sapiens GN=ALB PE=1 SV=2	False	P02768-A	ALBU_HUMAN Serum albumin active OS=Homo sapiens GN=ALB PE=1 SV=2	False	NLGKVGSK	CcmCcmKHPEAKbs3-d4ohR	429	437	8	9	4	3	432	439
188112766	121126_09_Orbi2_HB_DE_147_Cond_monomer_F3	2090	4	645.331	-0.77	6.91	0.01	SMC4	SMC4	False	SMC4	SMC4	False	EKEGKEK	VSEQAGKMoxESEVKR	474	870	7	14	5	7	478	876
187323645	120114_19_Orbi2_ZC_QC_220_HSAd0-d4-1to1-2_Din	6939	5	738.997	-5.62	6.9	0.01	P02768-A	ALBU_HUMAN Serum albumin active OS=Homo sapiens GN=ALB PE=1 SV=2	False	P02768-A	ALBU_HUMAN Serum albumin active OS=Homo sapiens GN=ALB PE=1 SV=2	False	LKCcmASLQKbs3nh2FGER	LDELRDEGKbs3nh2ASSAKQR	198	182	12	16	2	14	199	195
187444826	130323_07_Orbi2_HB_QC_225_F42_Xs	3041	3	627.034	-0.39	6.89	0.01	Histone	type VIII	False	Histone	type VIII	False	RGGVKR	KTDSHKbs3nh2AK	41	120	6	8	5	1	45	120
188068159	121126_10_Orbi2_HB_DE_147_Cond_monomer_F4	6264	3	681.413	-0.34	6.89	0.01	NCAPG	to condensin subunit CAPG	False	NCAPG	to condensin subunit CAPG	False	QQIKLAEIK	VKLFEAK	490	499	9	7	4	2	493	500
187679321	120805_04_Orbi2_HB_DE_180_F3_cohesin	2028	3	629.341	-0.33	6.89	0.01	MYH9	MYH9	False	MYH9	MYH9	False	REEKQR	QELEKTR	1038	1044	6	7	4	5	1041	1048
188073705	121126_09_Orbi2_HB_DE_147_Cond_monomer_F3	4110	3	720.371	3.51	6.88	0.01	SMC2	SMC2	False	Histone	type VIII	False	ASYLEYQKMoxTR	QGGKAR	215	7	11	6	8	4	222	10
187149549	130523_02_Orbi2_JZ_CO_190_CB_BS3_8TAF_F3	5338	3	711.37	-1.2	6.88	0.01	TAF8	TAF8	False	TAF8	TAF8	False	EKAASQR	EPVSDYQVLR	177	167	7	10	2	4	178	170
187702050	120805_04_Orbi2_HB_DE_180_F3_cohesin	4814	3	718.423	-0.38	6.87	0.01	SMC3	SMC3	False	SMC3	SMC3	False	TKLELKbs3ohAK	QEQIKQR	303	296	8	7	2	5	304	300
187319843	120114_19_Orbi2_ZC_QC_220_HSAd0-d4-1to1-2_Din	5933	5	700.958	-0.85	6.87	0.01	P02768-A	ALBU_HUMAN Serum albumin active OS=Homo sapiens GN=ALB PE=1 SV=2	False	P02768-A	ALBU_HUMAN Serum albumin active OS=Homo sapiens GN=ALB PE=1 SV=2	False	KQTALVELVK	CcmCcmKADDKETCcmFAEEGKbs3nh2K	525	558	10	17	1	7	525	564
187762044	120805_04_Orbi2_HB_DE_180_F3_cohesin	6377	3	918.837	-0.93	6.86	0.01	HSPA8	HSPA8	False	HSPA8	HSPA8	False	QATKDAGTIAGLNVLR	LSKEDIER	157	511	16	8	4	3	160	513
187317260	120114_20_Orbi2_ZC_QC_220_HSAd0-d4-1to1-3_Din	3827	4	725.147	-0.69	6.86	0.01	P02768-A	ALBU_HUMAN Serum albumin active OS=Homo sapiens GN=ALB PE=1 SV=2	False	P02768-A	ALBU_HUMAN Serum albumin active OS=Homo sapiens GN=ALB PE=1 SV=2	False	NLGKVGSK	LDELRDEGKASSAKbs3nh2QR	429	182	8	16	4	9	432	190
188096365	121126_09_Orbi2_HB_DE_147_Cond_monomer_F3	3988	4	584.075	2.37	6.86	0.01	SMC4	SMC4	False	SMC4	SMC4	False	LKGQVK	EALMoxTTSETLKQR	832	522	6	13	2	11	833	532
187761430	120805_05_Orbi2_HB_DE_220_F4_cohesin	4975	4	673.101	-0.15	6.86	0.01	KIF20A	KIF20A	False	KIF20A	KIF20A	False	KNQSFASTHMoxNQNSSR	LLKLGR	370	364	16	6	1	3	370	366
187241177	130523_04_Orbi2_JZ_CO_190_CB_BS3_7TAF_LowBand_F4	8819	4	715.385	-0.85	6.85	0.01	TAF8	TAF8	False	TAF6	TAF6	False	EKAASQR	AEFGSLGPLLCcmSQVVKAR	177	452	7	18	2	16	178	467
187851680	130323_05_Orbi2_HB_QC_225_F40_Xs	5858	3	952.182	0.23	6.84	0.01	Histone	type VIII	False	Histone	type VIII	False	GKGGKbs3ohGLGKbs3ohGGAK	DAVTYTEHAKR	5	69	13	11	2	10	6	78
187111628	130523_02_Orbi2_JZ_CO_190_CB_BS3_8TAF_F3	2555	4	408.492	-1.14	6.84	0.01	TAF9-His	TAF9-His	False	TAF9-His	TAF9-His	False	KASTSAGR	LKSLQK	135	129	8	6	1	2	135	130
187785182	111105_12_Orbi2_HB_DE_180_CapH_band2_F3	3781	3	708.023	-1.65	6.84	0.01	SMC4	SMC4	False	SMC4	SMC4	False	SSKLADEMK	ETKDINEK	352	344	9	8	3	3	354	346
188268590	120603_13_Orbi2_HB_QC_220_Helena-fraction10	10519	4	664.373	-0.61	6.83	0.01	RCJMB04_13j13	protein S3A	False	RCJMB04_13j13	protein S3A	False	NIGKTLVTR	EVQTNDLKEVVNK	43	175	9	13	4	8	46	182
187320463	120114_10_Orbi2_ZC_QC_220_HSAd0-d4-1to4-3_Din	10157	4	876.205	-0.11	6.83	0.01	P02768-A	ALBU_HUMAN Serum albumin active OS=Homo sapiens GN=ALB PE=1 SV=2	False	P02768-A	ALBU_HUMAN Serum albumin active OS=Homo sapiens GN=ALB PE=1 SV=2	False	ECcmCcmEKPLLEK	RHPYFYAPELLFFAKR	277	145	10	16	5	15	281	159
187240715	130523_04_Orbi2_JZ_CO_190_CB_BS3_7TAF_LowBand_F4	4063	3	982.485	-0.5	6.83	0.01	TAF9-His	TAF9-His	False	TAF8	TAF8	False	TASPKSMoxPK	SGSKQSTNPADNYHLAR	6	17	9	17	5	4	10	20
187111491	130523_02_Orbi2_JZ_CO_190_CB_BS3_8TAF_F3	4989	5	610.68	-1.85	6.83	0.01	HIS-TAF4	HIS-TAF4	False	HIS-TAF4	HIS-TAF4	False	KDEQER	NFSYKDDDRYEQASDVR	987	954	6	17	1	5	987	958
187326909	120114_10_Orbi2_ZC_QC_220_HSAd0-d4-1to4-3_Din	11288	6	649.679	-0.13	6.82	0.01	P02768-A	ALBU_HUMAN Serum albumin active OS=Homo sapiens GN=ALB PE=1 SV=2	False	P02768-A	ALBU_HUMAN Serum albumin active OS=Homo sapiens GN=ALB PE=1 SV=2	False	QTALVELVK	QNCcmELFEQLGEYbs3ohKFQNALLVR	526	390	9	21	2	13	527	402
187326908	120114_10_Orbi2_ZC_QC_220_HSAd0-d4-1to4-3_Din	11288	6	649.679	-0.13	6.82	0.01	P02768-A	ALBU_HUMAN Serum albumin active OS=Homo sapiens GN=ALB PE=1 SV=2	False	P02768-A	ALBU_HUMAN Serum albumin active OS=Homo sapiens GN=ALB PE=1 SV=2	False	QTALVELVK	QNCcmELFEQLGEYKbs3ohFQNALLVR	526	390	9	21	2	12	527	401
188112754	121126_09_Orbi2_HB_DE_147_Cond_monomer_F3	2094	3	860.105	-0.92	6.82	0.01	SMC4	SMC4	False	SMC4	SMC4	False	EKEGKEK	VSEQAGKMoxESEVKR	474	870	7	14	5	7	478	876
187701218	120805_05_Orbi2_HB_DE_220_F4_cohesin	5528	3	665.705	-0.89	6.82	0.01	SMC1	SMC1	False	SMC1	SMC1	False	RPQYIK	AKbs3nh2ENTAHK	295	301	6	8	4	5	298	305
187759472	120805_05_Orbi2_HB_DE_220_F4_cohesin	10935	4	688.378	-0.78	6.81	0.01	STAG2;STAG1	STAG2;STAG1	False	STAG2;STAG1	STAG2;STAG1	False	QIDKIQCcmAK	FALTFGLDQLKTR	931;929	977;975	9	13	4	11	934;932	987;985
188107422	121126_10_Orbi2_HB_DE_147_Cond_monomer_F4	3370	4	596.321	-4.23	6.81	0.01	SMC4	SMC4	False	SMC4	SMC4	False	GEKLNR	STKTSTAAHQKbs3ohGR	279	5	6	13	3	3	281	7
187699843	120805_04_Orbi2_HB_DE_180_F3_cohesin	7235	3	778.406	1.74	6.81	0.01	SMC3	SMC3	False	HSPA5	kDa glucose-regulated protein	False	KDELQSER	VYEGERPLTK	462	463	8	10	1	9	462	471
187320283	120114_09_Orbi2_ZC_QC_220_HSAd0-d4-1to4-2_Din	10661	4	837.18	-0.62	6.8	0.01	P02768-A	ALBU_HUMAN Serum albumin active OS=Homo sapiens GN=ALB PE=1 SV=2	False	P02768-A	ALBU_HUMAN Serum albumin active OS=Homo sapiens GN=ALB PE=1 SV=2	False	ECcmCcmEKPLLEK	HPYFYAPELLFFAKR	277	146	10	15	5	14	281	159
187261739	120114_19_Orbi2_ZC_QC_220_HSAd0-d4-1to1-2_Din	4580	4	725.394	-0.11	6.8	0.01	P02768-A	ALBU_HUMAN Serum albumin active OS=Homo sapiens GN=ALB PE=1 SV=2	False	P02768-A	ALBU_HUMAN Serum albumin active OS=Homo sapiens GN=ALB PE=1 SV=2	False	NLGKVGSK	LDELRDEGKASSAKbs3ohQR	429	182	8	16	4	9	432	190
187227354	130523_01_Orbi2_JZ_CO_190_CB_BS3_8TAF_F4	10990	4	713.145	-0.03	6.79	0.01	CBP-TAF5	CBP-TAF5	False	CBP-TAF5	CBP-TAF5	False	SKVFFGLLK	QQIDAMVGSLAGEAKR	416	396	9	16	2	15	417	410
187470437	130323_05_Orbi2_HB_QC_225_F40_Xs	4221	3	670.385	0.11	6.79	0.01	Histone	type VIII	False	Histone	type VIII	False	KTDSHKAK	GKGGKbs3ohGLGK	120	5	8	9	6	2	125	6
187953224	130323_13_Orbi2_HB_DE_225_F22_Xs	13289	4	941.542	-0.3	6.79	0.01	SMC2	SMC2	False	Histone	type VIII	False	VDAKVRSbs3ohDLDHR	VTIAQGGVLPNIQAVLLPKK	309	101	12	20	4	19	312	119
187700602	120805_04_Orbi2_HB_DE_180_F3_cohesin	4737	4	547.064	-0.12	6.78	0.01	FASN	FASN	False	FASN	FASN	False	VFATVGSAEKR	DGVVKPLR	1699	1824	11	8	10	5	1708	1828
187858649	130323_05_Orbi2_HB_QC_225_F40_Xs	6114	4	728.425	-4.11	6.77	0.01	DECOY:Histone	DECOY:Histone H2A.Z	True	Histone	type VIII	False	KHAGKbs3nh2GGLKbs3nh2GGK	DNIQGITKPAIR	86	25	12	12	1	8	86	32
187227526	130523_02_Orbi2_JZ_CO_190_CB_BS3_8TAF_F3	3932	4	737.115	-1.68	6.77	0.01	TAF9-His	TAF9-His	False	TAF8	TAF8	False	TASPKSMoxPK	SGSKQSTNPADNYHLAR	6	17	9	17	5	4	10	20
187320007	120114_16_Orbi2_ZC_QC_220_HSAd0-d4-1to2-3_Din	8343	5	739.999	-5.5	6.77	0.01	P02768-A	ALBU_HUMAN Serum albumin active OS=Homo sapiens GN=ALB PE=1 SV=2	False	P02768-A	ALBU_HUMAN Serum albumin active OS=Homo sapiens GN=ALB PE=1 SV=2	False	LKCcmASLQKbs3-d4ohFGER	LDELRDEGKbs3-d4nh2ASSAKQR	198	182	12	16	2	14	199	195
187715341	130323_07_Orbi2_HB_QC_225_F42_Xs	4640	4	642.619	-1.53	6.76	0.01	60S	protein L15	False	60S	protein L15	False	KRPVPK	GATYGKPVHHGVNQLK	33	39	6	16	1	6	33	44
187978359	130323_13_Orbi2_HB_DE_225_F22_Xs	14126	4	900.034	-1.41	6.76	0.01	DECOY:NCAPG	DECOY:to condensin subunit CAPG	True	Histone	type VIII	False	RAQRGGRTRNTK	VTIAQGGVLPNIQAVLLPKK	65	101	12	20	8	19	72	119
188075457	121126_10_Orbi2_HB_DE_147_Cond_monomer_F4	4411	4	557.324	3.56	6.76	0.01	NCAPG	to condensin subunit CAPG	False	DECOY:RBM39	DECOY:to splicing factor	True	KAAVGTR	ERSbs3ohRKRSbs3ohR	974	453	7	8	1	5	974	457
187241815	130523_04_Orbi2_JZ_CO_190_CB_BS3_7TAF_LowBand_F4	4648	5	586.694	-1.57	6.75	0.01	TAF9-His	TAF9-His	False	TAF8	TAF8	False	TASPKSMPK	SGSKQSTNPADNYHLAR	6	17	9	17	5	4	10	20
188072067	121126_10_Orbi2_HB_DE_147_Cond_monomer_F4	6641	3	728.773	2.41	6.75	0.01	NCAPG	to condensin subunit CAPG	False	NCAPG	to condensin subunit CAPG	False	TLPKIVGR	KLAYEVLAEK	211	228	8	10	4	1	214	228
187823164	111105_13_Orbi2_HB_DE_180_CapH_band2_F4	2612	5	480.86	-0.87	6.75	0.01	SMC2	SMC2	False	SMC2	SMC2	False	STNALKEAQANKK	AEEIKDR	249	242	13	7	6	5	254	246
188116509	121126_10_Orbi2_HB_DE_147_Cond_monomer_F4	6312	3	811.433	-3.29	6.75	0.01	SMC4	SMC4	False	SMC2	SMC2	False	EIGDNEKEIK	LKYAQQELK	944	423	10	9	7	2	950	424
187734286	120805_04_Orbi2_HB_DE_180_F3_cohesin	3631	4	577.795	-0.42	6.74	0.01	SMC1	SMC1	False	SMC1	SMC1	False	EMoxGAVEKAR	LEFENQKTR	339	808	9	9	7	7	345	814
187819140	111105_13_Orbi2_HB_DE_180_CapH_band2_F4	1531	4	537.037	-0.34	6.73	0.01	SMC2	SMC2	False	SMC2	SMC2	False	KKADDSSR	NAQQKLNSAK	803	793	8	10	2	5	804	797
188216749	120603_12_Orbi2_HB_QC_220_Helena-fraction11	13784	4	577.565	0.2	6.73	0.01	DECOY:SMC2	DECOY:SMC2	True	Histone	type VIII	False	ELANTR	TVTAMDVVYALKR	936	81	6	13	5	12	940	92
187727818	120805_05_Orbi2_HB_DE_220_F4_cohesin	5247	4	539.559	0.67	6.72	0.01	SMC1	SMC1	False	SMC3	SMC3	False	LKDEVVR	Kbs3ohYSHVNKK	212	978	7	8	2	7	213	984
187288333	120114_19_Orbi2_ZC_QC_220_HSAd0-d4-1to1-2_Din	7094	4	843.922	-0.07	6.72	0.01	P02768-A	ALBU_HUMAN Serum albumin active OS=Homo sapiens GN=ALB PE=1 SV=2	False	P02768-A	ALBU_HUMAN Serum albumin active OS=Homo sapiens GN=ALB PE=1 SV=2	False	KQTALVELVK	CcmCcmKADDKbs3nh2ETCcmFAEEGK	525	558	10	16	1	3	525	560
187223012	120114_19_Orbi2_ZC_QC_220_HSAd0-d4-1to1-2_Din	2900	3	761.064	-0.28	6.71	0.01	P02768-A	ALBU_HUMAN Serum albumin active OS=Homo sapiens GN=ALB PE=1 SV=2	False	P02768-A	ALBU_HUMAN Serum albumin active OS=Homo sapiens GN=ALB PE=1 SV=2	False	NLGKVGSK	CcmCcmKHPEAKbs3ohR	429	437	8	9	4	3	432	439
187760478	120805_04_Orbi2_HB_DE_180_F3_cohesin	4140	3	764.726	-1.27	6.71	0.01	SMC1	SMC1	False	SMC1	SMC1	False	EMGAVEKAR	LEFENQKTR	339	808	9	9	7	7	345	814
187239938	130523_04_Orbi2_JZ_CO_190_CB_BS3_7TAF_LowBand_F4	5214	4	786.912	0.76	6.71	0.01	TAF8	TAF8	False	TAF6	TAF6	False	EKAASQR	LVAQICcmKHFSTTTNNIQSR	177	338	7	19	2	7	178	344
187803295	111105_12_Orbi2_HB_DE_180_CapH_band2_F3	5272	3	692.712	0.21	6.67	0.01	SMC4	SMC4	False	SMC4	SMC4	False	ETKDINEK	EALNIKFK	344	1007	8	8	3	6	346	1012
187263183	120114_08_Orbi2_ZC_QC_220_HSAd0-d4-1to4-1_Din	7585	4	710.124	0.11	6.67	0.01	P02768-A	ALBU_HUMAN Serum albumin active OS=Homo sapiens GN=ALB PE=1 SV=2	False	P02768-A	ALBU_HUMAN Serum albumin active OS=Homo sapiens GN=ALB PE=1 SV=2	False	FKDLGEENFK	DAHKbs3-d4ohSbs3-d4ohEVAHR	11	1	10	10	2	1	12	1
187700488	120805_04_Orbi2_HB_DE_180_F3_cohesin	4768	3	667.393	-0.24	6.67	0.01	RAD21	RAD21	False	RAD21	RAD21	False	KLIVDSVK	ELDSKTIR	322	330	8	8	1	5	322	334
187642458	120805_04_Orbi2_HB_DE_180_F3_cohesin	2893	3	598.974	-4.94	6.66	0.01	SMC3	SMC3	False	SMC3	SMC3	False	QGMoxLLKK	KEECcmMK	929	936	7	6	6	1	934	936
187186016	120114_19_Orbi2_ZC_QC_220_HSAd0-d4-1to1-2_Din	2386	4	570.804	0.25	6.66	0.01	P02768-A	ALBU_HUMAN Serum albumin active OS=Homo sapiens GN=ALB PE=1 SV=2	False	P02768-A	ALBU_HUMAN Serum albumin active OS=Homo sapiens GN=ALB PE=1 SV=2	False	HPEAKR	NLGKbs3nh2VGSKCcmCcmK	440	429	6	11	5	8	444	436
187263896	120114_16_Orbi2_ZC_QC_220_HSAd0-d4-1to2-3_Din	7642	4	770.396	-0.45	6.66	0.01	P02768-A	ALBU_HUMAN Serum albumin active OS=Homo sapiens GN=ALB PE=1 SV=2	False	P02768-A	ALBU_HUMAN Serum albumin active OS=Homo sapiens GN=ALB PE=1 SV=2	False	YICcmENQDSISSKLK	FPKAEFAEVSK	263	223	14	11	12	3	274	225
187178066	120114_09_Orbi2_ZC_QC_220_HSAd0-d4-1to4-2_Din	2969	3	655.381	-0.09	6.65	0.01	P02768-A	ALBU_HUMAN Serum albumin active OS=Homo sapiens GN=ALB PE=1 SV=2	False	P02768-A	ALBU_HUMAN Serum albumin active OS=Homo sapiens GN=ALB PE=1 SV=2	False	LSQRFPK	LKCcmASLQK	219	198	7	8	2	2	220	199
187423513	130323_06_Orbi2_HB_QC_225_F41_Xs	1883	4	446.252	-2.41	6.65	0.01	Histone	type VIII	False	NCAPH	to Non-SMC condensin I complex subunit H	False	KTDSHK	KKHSbs3nh2FK	120	198	6	6	1	2	120	199
187291990	120114_09_Orbi2_ZC_QC_220_HSAd0-d4-1to4-2_Din	5370	4	725.12	5.33	6.65	0.01	P02768-A	ALBU_HUMAN Serum albumin active OS=Homo sapiens GN=ALB PE=1 SV=2	False	P02768-A	ALBU_HUMAN Serum albumin active OS=Homo sapiens GN=ALB PE=1 SV=2	False	SEVAHR	Sbs3ohEVAHRFKDLGEENFK	5	5	6	16	1	8	5	12
187229004	130523_02_Orbi2_JZ_CO_190_CB_BS3_8TAF_F3	6312	4	688.62	-0.71	6.64	0.01	TAF6	TAF6	False	TAF6	TAF6	False	GNHAEEKKbs3nh2	LKLSNTVLPSESMK	1	9	8	14	1	2	1	10
187229005	130523_02_Orbi2_JZ_CO_190_CB_BS3_8TAF_F3	6312	4	688.62	-0.71	6.64	0.01	TAF6	TAF6	False	TAF6	TAF6	False	GNHAEEKbs3nh2K	LKLSNTVLPSESMK	1	9	8	14	1	2	1	10
187782065	111105_12_Orbi2_HB_DE_180_CapH_band2_F3	2068	3	650.03	-0.16	6.64	0.01	SMC2	SMC2	False	SMC2	SMC2	False	YAQQELKTK	QAEVKK	425	434	9	6	7	5	431	438
187266040	120114_14_Orbi2_ZC_QC_220_HSAd0-d4-1to2-1_Din	2229	4	690.628	-0.27	6.64	0.01	P02768-A	ALBU_HUMAN Serum albumin active OS=Homo sapiens GN=ALB PE=1 SV=2	False	P02768-A	ALBU_HUMAN Serum albumin active OS=Homo sapiens GN=ALB PE=1 SV=2	False	ASSAKQR	VGSKCcmCcmKbs3nh2HPEAKbs3-d4nh2R	191	433	7	13	5	4	195	436
187164391	130523_05_Orbi2_JZ_CO_190_CB_BS3_7TAF_LowBand_F3	7672	3	850.066	-0.33	6.61	0.01	TAF8	TAF8	False	TAF6	TAF6	False	GADAAATAGAGGSGTR	ELYFYEEK	1	105	16	8	1	3	1	107
187957988	130323_14_Orbi2_HB_DE_225_F23_Xs	16113	4	938.804	0.03	6.6	0.01	Histone	type VIII	False	Histone	type VIII	False	LLGKVTIAQGGVLPNIQAVLLPK	NDEELNKLLGK	97	90	23	11	4	7	100	96
187436510	130323_05_Orbi2_HB_QC_225_F40_Xs	2708	3	623.029	-1.5	6.59	0.01	Histone	type VIII	False	Histone	type VIII	False	KTDSHKAK	AKbs3nh2AKSR	120	13	8	6	6	4	125	16
188089952	121126_10_Orbi2_HB_DE_147_Cond_monomer_F4	5154	3	707.386	-3.77	6.59	0.01	SMC2	SMC2	False	TLN1	TLN1 Talin-1	False	FEYKbs3nh2NPEK	LISSbs3nh2AK	508	2423	8	6	3	3	510	2425
188089953	121126_10_Orbi2_HB_DE_147_Cond_monomer_F4	5154	3	707.386	-3.77	6.59	0.01	SMC2	SMC2	False	TLN1	TLN1 Talin-1	False	FEYKbs3nh2NPEK	LISbs3nh2SAK	508	2423	8	6	3	4	510	2426
187577935	130323_07_Orbi2_HB_QC_225_F42_Xs	4062	3	781.408	-0.45	6.58	0.01	Histone	type VIII	False	Histone	type VIII	False	DAVTYTEHAKRK	TDSHKAK	69	121	12	7	10	5	78	125
187183863	120114_15_Orbi2_ZC_QC_220_HSAd0-d4-1to2-2_Din	2235	4	572.817	-0.33	6.57	0.01	P02768-A	ALBU_HUMAN Serum albumin active OS=Homo sapiens GN=ALB PE=1 SV=2	False	P02768-A	ALBU_HUMAN Serum albumin active OS=Homo sapiens GN=ALB PE=1 SV=2	False	NLGKVGSK	CcmCcmKHPEAKbs3-d4nh2R	429	437	8	9	4	3	432	439
187372954	130323_07_Orbi2_HB_QC_225_F42_Xs	2017	3	532.638	0.65	6.57	0.01	Histone	type VIII	False	Histone	type VIII	False	RGGVKR	TDSHKAK	41	121	6	7	5	5	45	125
187705383	120805_05_Orbi2_HB_DE_220_F4_cohesin	8817	4	552.307	-0.47	6.57	0.01	SMC1	SMC1	False	SMC3	SMC3	False	SSSLYAR	AKLDELSAKbs3nh2R	969	237	7	10	5	2	973	238
187705265	120805_04_Orbi2_HB_DE_180_F3_cohesin	2785	3	666.028	-0.75	6.57	0.01	SMC1	SMC1	False	SMC3	SMC3	False	KKEMoxVK	KEESISLMoxK	172	172	6	9	2	1	173	172
187288772	120114_08_Orbi2_ZC_QC_220_HSAd0-d4-1to4-1_Din	11777	3	1117.22	-1.48	6.57	0.01	P02768-A	ALBU_HUMAN Serum albumin active OS=Homo sapiens GN=ALB PE=1 SV=2	False	P02768-A	ALBU_HUMAN Serum albumin active OS=Homo sapiens GN=ALB PE=1 SV=2	False	TPVSDR	MoxPCcmAEDYLSVVLNQLCcmVLHEK	467	446	6	21	1	9	467	454
187320293	120114_09_Orbi2_ZC_QC_220_HSAd0-d4-1to4-2_Din	6031	5	685.768	-0.71	6.55	0.01	P02768-A	ALBU_HUMAN Serum albumin active OS=Homo sapiens GN=ALB PE=1 SV=2	False	P02768-A	ALBU_HUMAN Serum albumin active OS=Homo sapiens GN=ALB PE=1 SV=2	False	LKECcmCcmEKPLLEK	LSQRFPKAEFAEVSK	275	219	12	15	2	7	276	225
187222786	120114_10_Orbi2_ZC_QC_220_HSAd0-d4-1to4-3_Din	1464	4	612.829	0.02	6.55	0.01	P02768-A	ALBU_HUMAN Serum albumin active OS=Homo sapiens GN=ALB PE=1 SV=2	False	P02768-A	ALBU_HUMAN Serum albumin active OS=Homo sapiens GN=ALB PE=1 SV=2	False	ASSAKQR	VGSKCcmCcmKbs3-d4nh2HPEAK	191	433	7	12	5	4	195	436
188061122	120603_11_Orbi2_HB_QC_220_Helena-fraction12	1494	3	491.607	-4.47	6.54	0.01	Histone	type VIII	False	NCAPH	to Non-SMC condensin I complex subunit H	False	GKQGGK	LPSVMoxAK	5	668	6	7	2	3	6	670
187220610	120114_08_Orbi2_ZC_QC_220_HSAd0-d4-1to4-1_Din	3001	4	573.063	-0.24	6.54	0.01	P02768-A	ALBU_HUMAN Serum albumin active OS=Homo sapiens GN=ALB PE=1 SV=2	False	P02768-A	ALBU_HUMAN Serum albumin active OS=Homo sapiens GN=ALB PE=1 SV=2	False	HPEAKR	NLGKbs3-d4ohVGSKCcmCcmK	440	429	6	11	5	8	444	436
187197944	130523_05_Orbi2_JZ_CO_190_CB_BS3_7TAF_LowBand_F3	5860	3	806.411	-0.78	6.54	0.01	TAF6	TAF6	False	TAF6	TAF6	False	GNHAEEK	QKLTTSDIDYALK	1	66	7	13	1	2	1	67
187191791	130523_01_Orbi2_JZ_CO_190_CB_BS3_8TAF_F4	7855	4	652.099	-1.48	6.54	0.01	TAF2	TAF2	False	TAF6	TAF6	False	NKFSDNYYR	KAPPLLEGAPLR	789	198	9	12	2	1	790	198
187686729	120805_04_Orbi2_HB_DE_180_F3_cohesin	1685	3	655.689	0.07	6.54	0.01	SMC1	SMC1	False	SMC3	SMC3	False	AKENTAHK	QEQIKQR	301	296	8	7	2	5	302	300
187679294	120805_04_Orbi2_HB_DE_180_F3_cohesin	2034	4	472.257	-0.54	6.53	0.01	MYH9	MYH9	False	MYH9	MYH9	False	REEKQR	QELEKTR	1038	1044	6	7	4	5	1041	1048
187143952	120114_20_Orbi2_ZC_QC_220_HSAd0-d4-1to1-3_Din	1502	5	394.606	0.16	6.53	0.01	P02768-A	ALBU_HUMAN Serum albumin active OS=Homo sapiens GN=ALB PE=1 SV=2	False	P02768-A	ALBU_HUMAN Serum albumin active OS=Homo sapiens GN=ALB PE=1 SV=2	False	NLGKVGSK	CcmCcmKHPEAK	429	437	8	8	4	3	432	439
187151658	130523_02_Orbi2_JZ_CO_190_CB_BS3_8TAF_F3	4564	3	648.665	-1.23	6.52	0.01	CBP-TAF5	CBP-TAF5	False	TAF6	TAF6	False	DSYQLLKR	GNHAEEK	358	1	8	7	7	1	364	1
187736993	120805_04_Orbi2_HB_DE_180_F3_cohesin	5213	3	800.105	-0.15	6.51	0.01	SMC3	SMC3	False	SMC3	SMC3	False	MLKEKbs3ohR	LDQDLNEVKAR	741	437	6	11	3	9	743	445
188242466	120603_12_Orbi2_HB_QC_220_Helena-fraction11	10198	4	605.852	-0.31	6.51	0.01	Histone	type VIII	False	Histone	type VIII	False	GKGGKbs3ohGLGK	DNIQGITKPAIR	5	25	9	12	2	8	6	32
187207171	130523_04_Orbi2_JZ_CO_190_CB_BS3_7TAF_LowBand_F4	9162	3	974.476	-0.18	6.49	0.01	TAF10	TAF10	False	TAF10	TAF10	False	GTbs3nh2ASGSSR	FISDIANDALQHCcmKMoxK	178	162	8	16	4	14	181	175
187623913	110314_09_Orbi2_HB_IN_185_F3_CapH_BS3	1898	4	454.25	-0.34	6.49	0.01	SMC2	SMC2	False	SMC2	SMC2	False	IQQSAYHK	QAEVKK	733	434	8	6	6	5	738	438
187249898	130323_05_Orbi2_HB_QC_225_F40_Xs	2712	4	495.786	-0.42	6.48	0.01	Histone	type VIII	False	Histone	type VIII	False	KTDSHKAKbs3nh2AK	GKQGGK	120	5	10	6	6	2	125	6
187919092	130323_14_Orbi2_HB_DE_225_F23_Xs	13101	4	830.94	-0.13	6.48	0.01	CAP-D2	CAP-D2	False	SMC4	SMC4	False	DKQTESLVEK	FLILQGEVEQIAMoxMoxKPK	1207	222	10	17	2	15	1208	236
187240689	130523_04_Orbi2_JZ_CO_190_CB_BS3_7TAF_LowBand_F4	4054	5	589.894	-0.65	6.48	0.01	TAF9-His	TAF9-His	False	TAF8	TAF8	False	TASPKSMoxPK	SGSKQSTNPADNYHLAR	6	17	9	17	5	4	10	20
187606093	130323_06_Orbi2_HB_QC_225_F41_Xs	10426	5	488.489	0.42	6.47	0.01	Histone	type VIII	False	Histone	type VIII	False	KTDSHKAK	GVLKVFLENVIR	120	57	8	12	6	4	125	60
187188919	130523_02_Orbi2_JZ_CO_190_CB_BS3_8TAF_F3	2647	4	617.574	-1.53	6.46	0.01	TAF8	TAF8	False	TAF6	TAF6	False	EKAASQR	SAKPGQEEDGPLKGK	177	169	7	15	2	13	178	181
187190002	130523_01_Orbi2_JZ_CO_190_CB_BS3_8TAF_F4	2713	4	491.278	0.19	6.46	0.01	TAF12	TAF12	False	TAF9-His	TAF9-His	False	KSSTLEVK	IYSSHAKK	107	56	8	8	1	7	107	62
187144216	120114_15_Orbi2_ZC_QC_220_HSAd0-d4-1to2-2_Din	1801	4	482.508	-0.44	6.46	0.01	P02768-A	ALBU_HUMAN Serum albumin active OS=Homo sapiens GN=ALB PE=1 SV=2	False	P02768-A	ALBU_HUMAN Serum albumin active OS=Homo sapiens GN=ALB PE=1 SV=2	False	VGSKCcmCcmK	LKCcmASLQK	433	198	7	8	4	2	436	199
187236668	130523_01_Orbi2_JZ_CO_190_CB_BS3_8TAF_F4	9355	4	671.878	-1.57	6.46	0.01	TAF2	TAF2	False	TAF2	TAF2	False	EELDKIVAYELK	HKILNMLTK	399	926	12	9	5	2	403	927
188242180	120603_13_Orbi2_HB_QC_220_Helena-fraction10	9973	4	595.835	-0.35	6.46	0.01	Histone	type VIII	False	Histone	type VIII	False	DNKKbs3ohTR	DNIQGITKPAIR	73	25	6	12	3	8	75	32
188122727	120603_14_Orbi2_HB_QC_220_Helena-fraction9	16384	4	874.02	4.61	6.46	0.01	Histone	type VIII	False	Histone	type VIII	False	TDSHKAKbs3ohAKbs3nh2	VTIAQGGVLPNIQAVLLPKK	121	101	9	20	5	19	125	119
187416012	130323_05_Orbi2_HB_QC_225_F40_Xs	2146	4	449.753	-0.16	6.45	0.01	Histone	type VIII	False	Histone	type VIII	False	KTDSHK	KGQQKTbs3nh2V	120	122	6	7	1	5	120	126
187188922	130523_02_Orbi2_JZ_CO_190_CB_BS3_8TAF_F3	2639	3	823.097	-1.09	6.45	0.01	TAF8	TAF8	False	TAF6	TAF6	False	EKAASQR	SAKPGQEEDGPLKGK	177	169	7	15	2	13	178	181
187231623	130523_01_Orbi2_JZ_CO_190_CB_BS3_8TAF_F4	7462	3	968.823	-1.36	6.44	0.01	TAF10	TAF10	False	TAF10	TAF10	False	SKSKbs3ohDR	FISDIANDALQHCcmKMK	186	162	6	16	2	14	187	175
187231624	130523_01_Orbi2_JZ_CO_190_CB_BS3_8TAF_F4	7462	3	968.823	-1.36	6.44	0.01	TAF10	TAF10	False	TAF10	TAF10	False	SKSbs3ohKDR	FISDIANDALQHCcmKMK	186	162	6	16	2	14	187	175
187247952	130323_05_Orbi2_HB_QC_225_F40_Xs	3591	4	523.307	-4.27	6.43	0.01	RCJMB04_13j13	protein S3A	False	Histone	type VIII	False	KVKMoxLKKPK	KGNYAER	214	37	9	7	1	1	214	37
187325471	120114_16_Orbi2_ZC_QC_220_HSAd0-d4-1to2-3_Din	7176	5	739.198	-0.26	6.43	0.01	P02768-A	ALBU_HUMAN Serum albumin active OS=Homo sapiens GN=ALB PE=1 SV=2	False	P02768-A	ALBU_HUMAN Serum albumin active OS=Homo sapiens GN=ALB PE=1 SV=2	False	LKCcmASLQKbs3ohFGER	LDELRDEGKbs3nh2ASSAKQR	198	182	12	16	2	14	199	195
187763610	120805_05_Orbi2_HB_DE_220_F4_cohesin	7285	3	869.472	-0.77	6.42	0.01	SMC3	SMC3	False	SMC3	SMC3	False	LVPGGKATLVMoxK	VSFTGKQGEMR	1047	1100	12	11	6	6	1052	1105
188077200	121126_10_Orbi2_HB_DE_147_Cond_monomer_F4	5912	3	734.753	-3.07	6.41	0.01	NCAPG	to condensin subunit CAPG	False	NCAPG	to condensin subunit CAPG	False	TMoxDVKEAVR	LISAKLLSR	219	730	9	9	5	5	223	734
187151098	130523_02_Orbi2_JZ_CO_190_CB_BS3_8TAF_F3	6050	4	533.78	0.15	6.4	0.01	TAF8	TAF8	False	TAF8	TAF8	False	EKAASQR	EPVSDYQVLR	177	167	7	10	2	6	178	172
187627127	110314_09_Orbi2_HB_IN_185_F3_CapH_BS3	1317	4	395.722	0.35	6.4	0.01	CAP-D2	CAP-D2	False	SMC4	SMC4	False	AQKSHR	GEKLNR	1363	279	6	6	3	3	1365	281
187732872	120805_05_Orbi2_HB_DE_220_F4_cohesin	8648	4	581.349	-0.15	6.39	0.01	SMC1	SMC1	False	SMC3	SMC3	False	QNEIAKKbs3ohR	IKLEGIITR	800	819	8	9	6	2	805	820
187701937	120805_04_Orbi2_HB_DE_180_F3_cohesin	4863	3	773.08	-0.17	6.39	0.01	SMC3	SMC3	False	SMC3	SMC3	False	ETSGEKSR	AKbs3ohLDELSAKR	247	237	8	10	6	9	252	245
187153090	130523_02_Orbi2_JZ_CO_190_CB_BS3_8TAF_F3	5546	4	557.549	0.34	6.39	0.01	CBP-TAF5	CBP-TAF5	False	TAF6	TAF6	False	DSYQLLKR	GNHAEEKKbs3nh2	358	1	8	8	7	1	364	1
187153091	130523_02_Orbi2_JZ_CO_190_CB_BS3_8TAF_F3	5546	4	557.549	0.34	6.39	0.01	CBP-TAF5	CBP-TAF5	False	TAF6	TAF6	False	DSYQLLKR	GNHAEEKbs3nh2K	358	1	8	8	7	1	364	1
187205876	130523_04_Orbi2_JZ_CO_190_CB_BS3_7TAF_LowBand_F4	2536	3	803.422	-1.06	6.39	0.01	CBP-TAF5	CBP-TAF5	False	TAF2	TAF2	False	SKKQDPNAPPQNR	SISNVSGK	460	508	13	8	2	6	461	513
187757487	120805_04_Orbi2_HB_DE_180_F3_cohesin	3198	3	771.4	-1.44	6.39	0.01	HNRNPA2B1	HNRNPA2B1	False	HNRNPA2B1	HNRNPA2B1	False	EKEQFR	EESGKPGAHVTVK	12	96	6	13	2	5	13	100
187463145	130323_06_Orbi2_HB_QC_225_F41_Xs	3458	3	650.713	0.01	6.39	0.01	Histone	type VIII	False	Histone	type VIII	False	RGGVKR	TDSHKAKbs3nh2AK	41	121	6	9	5	5	45	125
187380163	130323_05_Orbi2_HB_QC_225_F40_Xs	1562	4	414.238	0.91	6.39	0.01	DECOY:HSPA5	DECOY:kDa glucose-regulated protein	True	Histone	type VIII	False	KAKAEVR	KTDSHK	358	120	7	6	3	1	360	120
187161161	130523_05_Orbi2_JZ_CO_190_CB_BS3_7TAF_LowBand_F3	3463	4	552.536	-0.06	6.38	0.01	CBP-TAF5	CBP-TAF5	False	TAF8	TAF8	False	IMoxDEKTASELK	EKAASQR	573	177	11	7	5	2	577	178
187763650	120805_05_Orbi2_HB_DE_220_F4_cohesin	7622	3	869.472	-0.75	6.37	0.01	SMC3	SMC3	False	SMC3	SMC3	False	LVPGGKATLVMK	VSFTGKQGEMoxR	1047	1100	12	11	6	6	1052	1105
187981166	130323_05_Orbi2_HB_QC_225_F40_Xs	11267	7	572.9	-2.91	6.35	0.01	Histone	type VIII	False	SLC25A6	uncharacterized protein	False	HLQLAIRNDEELNKLLGK	LLLQVQHASKQIAADK	83	34	18	16	14	10	96	43
187186299	120114_18_Orbi2_ZC_QC_220_HSAd0-d4-1to1-1_Din	2242	4	571.81	-0.18	6.34	0.01	P02768-A	ALBU_HUMAN Serum albumin active OS=Homo sapiens GN=ALB PE=1 SV=2	False	P02768-A	ALBU_HUMAN Serum albumin active OS=Homo sapiens GN=ALB PE=1 SV=2	False	NLGKVGSK	CcmCcmKHPEAKbs3nh2R	429	437	8	9	4	3	432	439
187193723	130523_02_Orbi2_JZ_CO_190_CB_BS3_8TAF_F3	10311	3	788.761	-0.79	6.34	0.01	TAF9-His	TAF9-His	False	TAF9-His	TAF9-His	False	IYSSHAKbs3nh2K	YVTTILDDAK	56	46	8	10	4	4	59	49
187624030	110314_09_Orbi2_HB_IN_185_F3_CapH_BS3	2018	4	417.482	0.69	6.34	0.01	SMC4	SMC4	False	SMC2	SMC2	False	GEKLNR	HCcmQLKK	279	1171	6	6	3	5	281	1175
187290437	120114_18_Orbi2_ZC_QC_220_HSAd0-d4-1to1-1_Din	7678	4	758.168	-0.49	6.32	0.01	P02768-A	ALBU_HUMAN Serum albumin active OS=Homo sapiens GN=ALB PE=1 SV=2	False	P02768-A	ALBU_HUMAN Serum albumin active OS=Homo sapiens GN=ALB PE=1 SV=2	False	LKCcmASLQKbs3nh2FGER	LAKTYETTLEK	198	349	12	11	2	3	199	351
187320411	120114_14_Orbi2_ZC_QC_220_HSAd0-d4-1to2-1_Din	5925	5	700.959	0.84	6.32	0.01	P02768-A	ALBU_HUMAN Serum albumin active OS=Homo sapiens GN=ALB PE=1 SV=2	False	P02768-A	ALBU_HUMAN Serum albumin active OS=Homo sapiens GN=ALB PE=1 SV=2	False	KQTALVELVK	CcmCcmKADDKETCcmFAEEGKbs3nh2K	525	558	10	17	1	3	525	560
187759255	120805_05_Orbi2_HB_DE_220_F4_cohesin	7495	4	640.349	-0.43	6.32	0.01	UPF1	UPF1	False	UPF1	UPF1	False	KLVNTINPGAR	ESLMoxQFSKPR	928	918	11	10	1	8	928	925
187807132	111105_12_Orbi2_HB_DE_180_CapH_band2_F3	1281	4	520.021	-1.41	6.31	0.01	SMC4	SMC4	False	SMC4	SMC4	False	AKDKEEEK	NISDATSKK	449	435	8	9	4	8	452	442
188071807	121126_10_Orbi2_HB_DE_147_Cond_monomer_F4	2912	4	456.035	-1.62	6.31	0.01	SMC4	SMC4	False	SMC4	SMC4	False	LKHAKSK	AKKbs3ohLEK	401	408	7	6	5	2	405	409
187163541	130523_05_Orbi2_JZ_CO_190_CB_BS3_7TAF_LowBand_F3	2484	3	682.675	-0.37	6.3	0.01	HIS-TAF4	HIS-TAF4	False	CBP-TAF5	CBP-TAF5	False	QRKDEQER	DSDKLDK	985	480	8	7	3	4	987	483
187116963	130523_01_Orbi2_JZ_CO_190_CB_BS3_8TAF_F4	1877	3	758.054	-0.98	6.3	0.01	TAF12	TAF12	False	TAF9-His	TAF9-His	False	ACcmTTEAHKQR	IYSSHAKK	142	56	10	8	8	7	149	62
187179402	120114_09_Orbi2_ZC_QC_220_HSAd0-d4-1to4-2_Din	948	3	710.38	0.07	6.3	0.01	P02768-A	ALBU_HUMAN Serum albumin active OS=Homo sapiens GN=ALB PE=1 SV=2	False	P02768-A	ALBU_HUMAN Serum albumin active OS=Homo sapiens GN=ALB PE=1 SV=2	False	NLGKVGSK	CcmCcmKHPEAKR	429	437	8	9	4	3	432	439
187217634	120114_09_Orbi2_ZC_QC_220_HSAd0-d4-1to4-2_Din	3051	4	616.341	0.37	6.3	0.01	P02768-A	ALBU_HUMAN Serum albumin active OS=Homo sapiens GN=ALB PE=1 SV=2	False	P02768-A	ALBU_HUMAN Serum albumin active OS=Homo sapiens GN=ALB PE=1 SV=2	False	NLGKVGSK	LDELRDEGKASSAK	429	182	8	14	4	9	432	190
187205069	130523_05_Orbi2_JZ_CO_190_CB_BS3_7TAF_LowBand_F3	3003	3	923.473	-0.35	6.29	0.01	TAF6	TAF6	False	TAF6	TAF6	False	SAKPGQEEDGPLKGK	GQGATTADGKGK	169	184	15	12	13	10	181	193
187480348	130323_05_Orbi2_HB_QC_225_F40_Xs	3760	4	502.794	-0.08	6.29	0.01	Histone	type VIII	False	Histone	type VIII	False	KTDSHKAK	GKbs3nh2GGKGLGK	120	5	8	9	6	5	125	9
187626997	110314_09_Orbi2_HB_IN_185_F3_CapH_BS3	1874	4	456.008	0.67	6.27	0.01	CAP-D2	CAP-D2	False	CAP-D2	CAP-D2	False	QKPTLAGSR	AQKSHR	1325	1363	9	6	2	3	1326	1365
187470377	130323_05_Orbi2_HB_QC_225_F40_Xs	3348	3	670.376	-0.53	6.27	0.01	Histone	type VIII	False	Histone	type VIII	False	KTDSHKAK	GKbs3ohQGGKAR	120	5	8	8	6	6	125	10
188053887	121126_10_Orbi2_HB_DE_147_Cond_monomer_F4	3227	3	695.378	-2.73	6.27	0.01	NCAPH	to Non-SMC condensin I complex subunit H	False	NCAPH	to Non-SMC condensin I complex subunit H	False	IAIQYAKTAK	KMoxDMoxKR	604	614	10	6	7	1	610	614
187319444	120114_10_Orbi2_ZC_QC_220_HSAd0-d4-1to4-3_Din	11997	3	1246.64	-0.25	6.26	0.01	P02768-A	ALBU_HUMAN Serum albumin active OS=Homo sapiens GN=ALB PE=1 SV=2	False	P02768-A	ALBU_HUMAN Serum albumin active OS=Homo sapiens GN=ALB PE=1 SV=2	False	LAKTYETTLEK	NYAEAKDVFLGMFLYEYAR	349	318	11	19	3	6	351	323
187231550	130523_02_Orbi2_JZ_CO_190_CB_BS3_8TAF_F3	8453	3	911.815	2.6	6.26	0.01	DECOY:HIS-TAF4	DECOY:HIS-TAF4	True	TAF6	TAF6	False	EVNAATETSK	LKLSNTVLPSESMK	465	9	10	14	6	2	470	10
187238302	130523_04_Orbi2_JZ_CO_190_CB_BS3_7TAF_LowBand_F4	9445	5	533.093	-1.02	6.25	0.01	CBP-TAF5	CBP-TAF5	False	CBP-TAF5	CBP-TAF5	False	TSKFVLR	QQIDAMVGSLAGEAKR	348	396	7	16	3	15	350	410
188107381	121126_10_Orbi2_HB_DE_147_Cond_monomer_F4	3011	4	596.078	-0.16	6.24	0.01	SMC4	SMC4	False	SMC4	SMC4	False	GEKLNR	STKTSTAAHQKbs3nh2GR	279	5	6	13	3	3	281	7
188075320	121126_10_Orbi2_HB_DE_147_Cond_monomer_F4	4170	3	770.082	-0.99	6.24	0.01	NCAPG	to condensin subunit CAPG	False	NCAPG	to condensin subunit CAPG	False	TMoxDVKEAVR	LKDKFSNVR	219	153	9	9	5	2	223	154
187946824	130323_14_Orbi2_HB_DE_225_F23_Xs	13686	4	873.767	-3.3	6.24	0.01	Histone	type VIII	False	Histone	type VIII	False	TDSHKbs3nh2AKAKbs3nh2	VTIAQGGVLPNIQAVLLPKK	121	101	9	20	7	19	127	119
187258168	120114_16_Orbi2_ZC_QC_220_HSAd0-d4-1to2-3_Din	5130	5	534.473	-0.33	6.23	0.01	P02768-A	ALBU_HUMAN Serum albumin active OS=Homo sapiens GN=ALB PE=1 SV=2	False	P02768-A	ALBU_HUMAN Serum albumin active OS=Homo sapiens GN=ALB PE=1 SV=2	False	FKDLGEENFK	DAHKSbs3nh2EVAHR	11	1	10	10	2	1	12	1
187258169	120114_16_Orbi2_ZC_QC_220_HSAd0-d4-1to2-3_Din	5130	5	534.473	-0.33	6.23	0.01	P02768-A	ALBU_HUMAN Serum albumin active OS=Homo sapiens GN=ALB PE=1 SV=2	False	P02768-A	ALBU_HUMAN Serum albumin active OS=Homo sapiens GN=ALB PE=1 SV=2	False	FKDLGEENFK	DAHKbs3nh2SEVAHR	11	1	10	10	2	1	12	1
187232195	130523_02_Orbi2_JZ_CO_190_CB_BS3_8TAF_F3	8496	3	902.822	-0.43	6.23	0.01	CBP-TAF5	CBP-TAF5	False	TAF6	TAF6	False	DSYbs3ohQLLK	LKLSNTVLPSESMK	358	9	7	14	2	2	359	10
187760459	120805_05_Orbi2_HB_DE_220_F4_cohesin	3636	3	764.413	0.02	6.22	0.01	SMC1	SMC1	False	SMC1	SMC1	False	LKEEASKR	EFEEEKVKR	378	791	8	9	2	6	379	796
188305848	120603_11_Orbi2_HB_QC_220_Helena-fraction12	13703	4	727.423	0.01	6.22	0.01	Histone	type VIII	False	Histone	type VIII	False	ATIAGGGVIPHIHK	SLIGKbs3ohKbs3ohGQQK	103	117	14	10	2	1	104	117
188035012	121126_10_Orbi2_HB_DE_147_Cond_monomer_F4	5805	3	857.135	-4.1	6.21	0.01	SMC2	SMC2	False	SMC2	SMC2	False	FEYKNPEK	ILEKGQLKbs3ohHR	508	563	8	10	4	4	511	566
187258998	120114_10_Orbi2_ZC_QC_220_HSAd0-d4-1to4-3_Din	8991	4	689.893	-0.1	6.21	0.01	P02768-A	ALBU_HUMAN Serum albumin active OS=Homo sapiens GN=ALB PE=1 SV=2	False	P02768-A	ALBU_HUMAN Serum albumin active OS=Homo sapiens GN=ALB PE=1 SV=2	False	AFKAWAVAR	LKbs3-d4nh2CcmASLQKFGER	210	198	9	12	3	8	212	205
187678727	120805_04_Orbi2_HB_DE_180_F3_cohesin	2390	3	604.308	-0.49	6.2	0.01	SMC3	SMC3	False	SMC3	SMC3	False	QGMoxLLKK	KEECcmMoxK	929	936	7	6	6	1	934	936
187387332	130323_07_Orbi2_HB_QC_225_F42_Xs	1674	3	556.645	0.5	6.2	0.01	Histone	type VIII	False	Histone	type VIII	False	KTDSHKAK	QGGKAR	120	7	8	6	6	4	125	10
187207140	130523_04_Orbi2_JZ_CO_190_CB_BS3_7TAF_LowBand_F4	7573	3	974.155	-1.06	6.2	0.01	TAF10	TAF10	False	TAF10	TAF10	False	SKSKbs3ohDR	FISDIANDALQHCcmKMoxK	186	162	6	16	2	14	187	175
187207141	130523_04_Orbi2_JZ_CO_190_CB_BS3_7TAF_LowBand_F4	7573	3	974.155	-1.06	6.2	0.01	TAF10	TAF10	False	TAF10	TAF10	False	SKSbs3ohKDR	FISDIANDALQHCcmKMoxK	186	162	6	16	2	14	187	175
187220242	120114_15_Orbi2_ZC_QC_220_HSAd0-d4-1to2-2_Din	2908	4	571.05	-0.69	6.19	0.01	P02768-A	ALBU_HUMAN Serum albumin active OS=Homo sapiens GN=ALB PE=1 SV=2	False	P02768-A	ALBU_HUMAN Serum albumin active OS=Homo sapiens GN=ALB PE=1 SV=2	False	HPEAKR	NLGKbs3ohVGSKCcmCcmK	440	429	6	11	5	8	444	436
187363627	130323_07_Orbi2_HB_QC_225_F42_Xs	3971	3	781.408	-0.08	6.19	0.01	Histone	type VIII	False	Histone	type VIII	False	KTDSHKAK	DAVTYTEHAKR	120	69	8	11	6	10	125	78
187111682	130523_02_Orbi2_JZ_CO_190_CB_BS3_8TAF_F3	10802	5	637.348	0.12	6.19	0.01	TAF12	TAF12	False	DECOY:TAF2	DECOY:TAF2	True	SSTLEVKbs3nh2DVQLHLER	LYRPPSEFK	108	1173	15	9	1	2	108	1174
187197946	130523_05_Orbi2_JZ_CO_190_CB_BS3_7TAF_LowBand_F3	5851	4	605.06	0.01	6.17	0.01	TAF6	TAF6	False	TAF6	TAF6	False	GNHAEEK	QKLTTSDIDYALK	1	66	7	13	1	2	1	67
187524652	130323_03_Orbi2_HB_QC_225_F17_Xs	7231	3	717.051	5.42	6.14	0.01	DECOY:CAP-D2	DECOY:CAP-D2	True	DECOY:Tubulin-Colchicine-Vinblastine;DECOY:TUBA4A;DECOY:TUBA3E;DECOY:TUBA1C;DECOY:TBA1	DECOY:Domain Complex;DECOY:to alpha-tubulin 8;DECOY:to Tubulin alpha-3/alpha-7 chain;DECOY:protein (Fragment);DECOY:alpha-1 chain (Fragment) OS=Gallus gallus PE=1 SV=1	True	LEVLSETK	Sbs3nh2GYbs3nh2DVSR	171	286;285;288;286;289	8	7	5	6	175	291;290;293;291;294
187624263	110314_09_Orbi2_HB_IN_185_F3_CapH_BS3	1901	5	363.602	0.3	6.14	0.01	SMC2	SMC2	False	SMC2	SMC2	False	IQQSAYHK	QAEVKK	733	434	8	6	4	5	736	438
187289833	120114_09_Orbi2_ZC_QC_220_HSAd0-d4-1to4-2_Din	2961	4	737.845	-0.57	6.14	0.01	P02768-A	ALBU_HUMAN Serum albumin active OS=Homo sapiens GN=ALB PE=1 SV=2	False	P02768-A	ALBU_HUMAN Serum albumin active OS=Homo sapiens GN=ALB PE=1 SV=2	False	DAHKbs3-d4nh2SEVAHR	TCcmVADESAENCcmDK	1	52	10	13	1	7	1	58
188047892	121126_09_Orbi2_HB_DE_147_Cond_monomer_F3	2594	3	628.32	-0.16	6.13	0.01	SMC2	SMC2	False	SMC2	SMC2	False	KAEEEYK	ALENKMoxK	768	775	7	7	1	5	768	779
187324682	120114_08_Orbi2_ZC_QC_220_HSAd0-d4-1to4-1_Din	10105	5	718.181	-0.1	6.13	0.01	P02768-A	ALBU_HUMAN Serum albumin active OS=Homo sapiens GN=ALB PE=1 SV=2	False	P02768-A	ALBU_HUMAN Serum albumin active OS=Homo sapiens GN=ALB PE=1 SV=2	False	LKECcmCcmEKPLLEK	HPYFYAPELLFFAKR	275	146	12	15	2	14	276	159
187397110	130323_06_Orbi2_HB_QC_225_F41_Xs	2475	3	575.66	0.19	6.12	0.01	Histone	type VIII	False	Histone	type VIII	False	TDSHKAK	GKGGKGLGK	121	5	7	9	5	5	125	9
187441948	130323_07_Orbi2_HB_QC_225_F42_Xs	2550	4	473.002	0.32	6.11	0.01	Histone	type VIII	False	Histone	type VIII	False	KTDSHKAK	KGNYAER	120	37	8	7	6	1	125	37
187333465	130323_03_Orbi2_HB_QC_225_F17_Xs	2023	3	458.253	0.19	6.1	0.01	DECOY:RCJMB04_13j13	DECOY:protein S3A	True	Histone	type VIII	False	GLGDSAK	AGGKAGK	202	2	7	7	5	4	206	5
187123994	130523_05_Orbi2_JZ_CO_190_CB_BS3_7TAF_LowBand_F3	3473	3	861.767	-0.67	6.1	0.01	TAF6	TAF6	False	TAF6	TAF6	False	SAKPGQEEDGPLK	GKGQGATTADGK	169	182	13	12	3	2	171	183
188323710	120603_12_Orbi2_HB_QC_220_Helena-fraction11	13265	4	728.886	0.27	6.1	0.01	COPA	kDa protein	False	COPA	kDa protein	False	VLTIDPTEFKFK	VKGNNVYCcmLDR	589	573	12	11	10	2	598	574
187236432	130523_02_Orbi2_JZ_CO_190_CB_BS3_8TAF_F3	9047	4	724.411	-0.22	6.09	0.01	TAF6	TAF6	False	TAF6	TAF6	False	KAPPLLEGAPLR	QKLTTSDIDYALK	198	66	12	13	1	2	198	67
187206473	130523_04_Orbi2_JZ_CO_190_CB_BS3_7TAF_LowBand_F4	6585	4	735.66	-0.5	6.08	0.01	TAF6	TAF6	False	TAF6	TAF6	False	SAKPGQEEDGPLKGK	KAPPLLEGAPLR	169	198	15	12	13	1	181	198
187801967	111105_13_Orbi2_HB_DE_180_CapH_band2_F4	2766	4	534.033	0.22	6.08	0.01	SMC4	SMC4	False	SMC4	SMC4	False	VKMoxVEK	EKDALEGDKNK	285	291	6	11	2	2	286	292
187166101	130523_05_Orbi2_JZ_CO_190_CB_BS3_7TAF_LowBand_F3	3729	4	634.808	-0.57	6.07	0.01	TAF8	TAF8	False	TAF6	TAF6	False	EKAASQR	EITEACcmVGSCcmEAKR	177	228	7	14	2	13	178	240
187318459	120114_10_Orbi2_ZC_QC_220_HSAd0-d4-1to4-3_Din	10251	4	897.474	-0.72	6.06	0.01	P02768-A	ALBU_HUMAN Serum albumin active OS=Homo sapiens GN=ALB PE=1 SV=2	False	P02768-A	ALBU_HUMAN Serum albumin active OS=Homo sapiens GN=ALB PE=1 SV=2	False	LKECcmCcmEKPLLEK	HPYFYAPELLFFAKR	275	146	12	15	7	14	281	159
187178542	120114_10_Orbi2_ZC_QC_220_HSAd0-d4-1to4-3_Din	9095	3	780.127	-1.05	6.03	0.01	P02768-A	ALBU_HUMAN Serum albumin active OS=Homo sapiens GN=ALB PE=1 SV=2	False	P02768-A	ALBU_HUMAN Serum albumin active OS=Homo sapiens GN=ALB PE=1 SV=2	False	KLVAASQAALGL	KYLYEIAR	574	137	12	8	1	1	574	137
187956518	130323_12_Orbi2_HB_DE_225_F21_Xs	13835	4	881.275	-0.19	6.03	0.01	Histone	type VIII	False	Histone	type VIII	False	DNIQGITKPAIR	VTIAQGGVLPNIQAVLLPKK	25	101	12	20	8	19	32	119
187762662	120805_04_Orbi2_HB_DE_180_F3_cohesin	4796	4	656.355	-0.5	6.03	0.01	SMC3	SMC3	False	SMC3	SMC3	False	LVPGGKATLVMoxK	VSFTGKQGEMoxR	1047	1100	12	11	6	6	1052	1105
187783961	111105_12_Orbi2_HB_DE_180_CapH_band2_F3	2926	4	506.515	-0.15	6.03	0.01	SMC4	SMC4	False	SMC2	SMC2	False	QKVEEAK	FEYKNPEK	578	508	7	8	2	4	579	511
187260052	120114_10_Orbi2_ZC_QC_220_HSAd0-d4-1to4-3_Din	4205	3	969.211	-0.57	6.03	0.01	P02768-A	ALBU_HUMAN Serum albumin active OS=Homo sapiens GN=ALB PE=1 SV=2	False	P02768-A	ALBU_HUMAN Serum albumin active OS=Homo sapiens GN=ALB PE=1 SV=2	False	NLGKVGSK	LDELRDEGKASSAKbs3-d4nh2QR	429	182	8	16	4	9	432	190
187295062	120114_10_Orbi2_ZC_QC_220_HSAd0-d4-1to4-3_Din	8889	5	698.552	-0.45	6.01	0.01	P02768-A	ALBU_HUMAN Serum albumin active OS=Homo sapiens GN=ALB PE=1 SV=2	False	P02768-A	ALBU_HUMAN Serum albumin active OS=Homo sapiens GN=ALB PE=1 SV=2	False	NLGKVGSK	EFNAETFTFHADICcmTLSEKER	429	501	8	21	4	19	432	519
187735255	120805_04_Orbi2_HB_DE_180_F3_cohesin	5530	3	877.141	-0.22	6.01	0.01	SMC1	SMC1	False	SMC1	SMC1	False	EFEEEKVKbs3ohR	QNEIAKbs3ohKR	791	800	9	8	6	7	796	806
187823203	111105_12_Orbi2_HB_DE_180_CapH_band2_F3	2212	4	600.823	-0.73	6.01	0.01	SMC2	SMC2	False	SMC2	SMC2	False	STNALKEAQANKK	AEEIKDR	249	242	13	7	6	5	254	246
187194226	130523_01_Orbi2_JZ_CO_190_CB_BS3_8TAF_F4	14067	3	879.437	-3.28	6.01	0.01	HIS-TAF4	HIS-TAF4	False	TAF2	TAF2	False	YEQASDVR	GISGYIYGLWMoxKK	963	374	8	13	1	12	963	385
187141238	120114_16_Orbi2_ZC_QC_220_HSAd0-d4-1to2-3_Din	5116	5	846.373	-1.61	6	0.01	P02768-A	ALBU_HUMAN Serum albumin active OS=Homo sapiens GN=ALB PE=1 SV=2	False	P02768-A	ALBU_HUMAN Serum albumin active OS=Homo sapiens GN=ALB PE=1 SV=2	False	NECcmFLQHKDDNPNLPR	ETYGEMoxADCcmCcmAKQEPER	99	82	16	17	8	12	106	93
187619125	110314_09_Orbi2_HB_IN_185_F3_CapH_BS3	2585	4	400.987	3.36	6	0.01	SMC4	SMC4	False	TLN1	TLN1 Talin-1	False	GEKLNR	KLAMoxIR	279	2519	6	6	3	1	281	2519
187266670	120114_10_Orbi2_ZC_QC_220_HSAd0-d4-1to4-3_Din	10149	3	1108.9	-0.62	6	0.01	P02768-A	ALBU_HUMAN Serum albumin active OS=Homo sapiens GN=ALB PE=1 SV=2	False	P02768-A	ALBU_HUMAN Serum albumin active OS=Homo sapiens GN=ALB PE=1 SV=2	False	CcmCcmTESLVNR	VFDEFKPLVEEPQNLIK	476	373	9	17	5	6	480	378
187235942	130523_01_Orbi2_JZ_CO_190_CB_BS3_8TAF_F4	8394	4	675.877	-1.85	5.99	0.01	TAF2	TAF2	False	TAF2	TAF2	False	EELDKIVAYELK	HKILNMoxLTK	399	926	12	9	5	2	403	927
187166929	130523_04_Orbi2_JZ_CO_190_CB_BS3_7TAF_LowBand_F4	8646	3	827.772	0.15	5.99	0.01	TAF6	TAF6	False	TAF6	TAF6	False	SWVDEKTPWTTR	ITKTFTK	364	357	12	7	6	3	369	359
187243472	130523_04_Orbi2_JZ_CO_190_CB_BS3_7TAF_LowBand_F4	11024	4	871.975	-1.45	5.98	0.01	HIS-TAF4	HIS-TAF4	False	CBP-TAF5	CBP-TAF5	False	AQLKFFEQLDQIEK	IPLPELKDSDKLDK	971	473	14	14	4	7	974	479
187593612	130323_11_Orbi2_HB_DE_225_F20_Xs	16990	4	601.839	3.57	5.98	0.01	SMC4	SMC4	False	DECOY:NAT10	DECOY:uncharacterized protein	True	KEELYLKbs3nh2R	NCcmSALSLIR	1096	825	8	9	1	6	1096	830
187264847	120114_09_Orbi2_ZC_QC_220_HSAd0-d4-1to4-2_Din	2833	4	783.906	-0.12	5.98	0.01	P02768-A	ALBU_HUMAN Serum albumin active OS=Homo sapiens GN=ALB PE=1 SV=2	False	P02768-A	ALBU_HUMAN Serum albumin active OS=Homo sapiens GN=ALB PE=1 SV=2	False	CcmCcmKHPEAK	LDELRDEGKbs3-d4nh2ASSAKQR	437	182	8	16	3	14	439	195
187730102	120805_04_Orbi2_HB_DE_180_F3_cohesin	3307	3	838.461	-0.59	5.98	0.01	CCAR1	CCAR1	False	CCAR1	CCAR1	False	LTKQLK	VEEQKEEQKELEK	667	673	6	13	3	5	669	677
187531705	130323_07_Orbi2_HB_QC_225_F42_Xs	8648	5	441.463	-3.14	5.96	0.01	DECOY:NCAPG	DECOY:to condensin subunit CAPG	True	DECOY:RL7	DECOY:ribosomal protein L7 - Gal	True	STGVAK	AEYIKRIQKRAK	59	196	6	12	2	9	60	204
187625533	110314_09_Orbi2_HB_IN_185_F3_CapH_BS3	1508	4	418.722	0.67	5.96	0.01	SMC4	SMC4	False	DECOY:NCAPG	DECOY:to condensin subunit CAPG	True	TSTAAHQK	SVATGTR	8	47	8	7	3	6	10	52
187195932	130523_02_Orbi2_JZ_CO_190_CB_BS3_8TAF_F3	7460	4	682.853	-0.97	5.96	0.01	TAF2	TAF2	False	TAF2	TAF2	False	GDKGFESPRPYK	GVDPLTGVEPAR	18	1	12	12	3	1	20	1
188010975	121126_09_Orbi2_HB_DE_147_Cond_monomer_F3	7444	5	514.297	-4.5	5.96	0.01	SMC4	SMC4	False	HSPA5	kDa glucose-regulated protein	False	GKVLEALLEQKR	VLEDSDLKK	594	343	12	9	2	8	595	350
187318365	120114_10_Orbi2_ZC_QC_220_HSAd0-d4-1to4-3_Din	7356	4	788.132	-0.63	5.95	0.01	P02768-A	ALBU_HUMAN Serum albumin active OS=Homo sapiens GN=ALB PE=1 SV=2	False	P02768-A	ALBU_HUMAN Serum albumin active OS=Homo sapiens GN=ALB PE=1 SV=2	False	LAKbs3-d4nh2TYETTLEK	CcmCcmAAADPHECcmYAK	349	360	11	13	8	11	356	370
187237317	130523_05_Orbi2_JZ_CO_190_CB_BS3_7TAF_LowBand_F3	6013	5	565.71	-0.15	5.95	0.01	TAF12	TAF12	False	TAF9-His	TAF9-His	False	SSTLEVKDVQLHLER	IYSSHAKK	108	56	15	8	7	7	114	62
188201620	120603_11_Orbi2_HB_QC_220_Helena-fraction12	9434	4	570.591	4.31	5.95	0.01	Histone	type VIII	False	DECOY:Histone	DECOY:Histone H2A.Z	True	GLGKGGAKbs3ohR	SKbs3nh2Sbs3nh2Kbs3ohAR	10	112	9	6	4	1	13	112
187686887	120805_05_Orbi2_HB_DE_220_F4_cohesin	6190	4	490.801	-1.04	5.94	0.01	SMC3	SMC3	False	SMC3	SMC3	False	Kbs3ohFKASR	TKLELKAK	727	303	6	8	3	6	729	308
188048584	121126_10_Orbi2_HB_DE_147_Cond_monomer_F4	2280	4	439.517	-0.33	5.94	0.01	YBOX1_CHICK;dbpB/YB-1	sensitive element-b;homologue complete cds clone CLFEST34	False	Histone	type VIII	False	KVIATK	AVSRSbs3nh2QR	50;51	17	6	7	1	3	50;51	19
187266679	120114_09_Orbi2_ZC_QC_220_HSAd0-d4-1to4-2_Din	10143	3	1108.9	0.14	5.93	0.01	P02768-A	ALBU_HUMAN Serum albumin active OS=Homo sapiens GN=ALB PE=1 SV=2	False	P02768-A	ALBU_HUMAN Serum albumin active OS=Homo sapiens GN=ALB PE=1 SV=2	False	CcmCcmTESLVNR	VFDEFKPLVEEPQNLIK	476	373	9	17	3	6	478	378
187798884	111105_12_Orbi2_HB_DE_180_CapH_band2_F3	5096	3	675.724	-0.21	5.93	0.01	SMC2	SMC2	False	SMC2	SMC2	False	QQEDLLALKK	QAEVKK	741	434	10	6	9	5	749	438
187805512	111105_13_Orbi2_HB_DE_180_CapH_band2_F4	5455	4	522.049	0.02	5.93	0.01	NCAPG	to condensin subunit CAPG	False	NCAPG	to condensin subunit CAPG	False	TLPKIVGR	TMoxDVKEAVR	211	219	8	9	4	5	214	223
187178393	120114_16_Orbi2_ZC_QC_220_HSAd0-d4-1to2-3_Din	6749	3	1068.9	5.73	5.93	0.01	P02768-A	ALBU_HUMAN Serum albumin active OS=Homo sapiens GN=ALB PE=1 SV=2	False	P02768-A	ALBU_HUMAN Serum albumin active OS=Homo sapiens GN=ALB PE=1 SV=2	False	VTKCcmCcmTESLVNR	LKbs3-d4ohCcmASLQKFGER	473	198	12	12	3	8	475	205
187668013	110314_09_Orbi2_HB_IN_185_F3_CapH_BS3	5550	3	588.322	3.76	5.92	0.01	DECOY:TLN1	DECOY:TLN1 Talin-1	True	DECOY:SMC2	DECOY:SMC2	True	QIMoxAKK	KLMEDQK	18	723	6	7	5	1	22	723
187320281	120114_09_Orbi2_ZC_QC_220_HSAd0-d4-1to4-2_Din	4888	6	558.451	0.04	5.92	0.01	P02768-A	ALBU_HUMAN Serum albumin active OS=Homo sapiens GN=ALB PE=1 SV=2	False	P02768-A	ALBU_HUMAN Serum albumin active OS=Homo sapiens GN=ALB PE=1 SV=2	False	KQTALVELVK	CcmCcmKADDKETCcmFAEEGKK	525	558	10	17	1	3	525	560
187150859	130523_02_Orbi2_JZ_CO_190_CB_BS3_8TAF_F3	5663	3	730.086	-1.15	5.92	0.01	TAF8	TAF8	False	TAF6	TAF6	False	EKAASQR	KAPPLLEGAPLR	177	198	7	12	2	1	178	198
188150250	120603_14_Orbi2_HB_QC_220_Helena-fraction9	14144	3	635.354	5.81	5.91	0.02	NCAPG	to condensin subunit CAPG	False	DECOY:SEC24A	DECOY:to Sec24A protein	True	TAALEK	LANTGTbs3nh2QFK	1018	175	6	9	1	4	1018	178
187219467	120114_10_Orbi2_ZC_QC_220_HSAd0-d4-1to4-3_Din	8240	4	604.086	0.18	5.91	0.02	P02768-A	ALBU_HUMAN Serum albumin active OS=Homo sapiens GN=ALB PE=1 SV=2	False	P02768-A	ALBU_HUMAN Serum albumin active OS=Homo sapiens GN=ALB PE=1 SV=2	False	AFKAWAVAR	FPKAEFAEVSK	210	223	9	11	3	3	212	225
187321544	120114_08_Orbi2_ZC_QC_220_HSAd0-d4-1to4-1_Din	8183	5	807.628	-5.02	5.91	0.02	P02768-A	ALBU_HUMAN Serum albumin active OS=Homo sapiens GN=ALB PE=1 SV=2	False	P02768-A	ALBU_HUMAN Serum albumin active OS=Homo sapiens GN=ALB PE=1 SV=2	False	QIKKbs3-d4nh2QTALVELVK	CcmCcmKADDKETCcmFAEEGKbs3-d4ohK	522	558	13	17	3	3	524	560
187321545	120114_08_Orbi2_ZC_QC_220_HSAd0-d4-1to4-1_Din	8183	5	807.628	-5.02	5.91	0.02	P02768-A	ALBU_HUMAN Serum albumin active OS=Homo sapiens GN=ALB PE=1 SV=2	False	P02768-A	ALBU_HUMAN Serum albumin active OS=Homo sapiens GN=ALB PE=1 SV=2	False	QIKbs3-d4nh2KQTALVELVK	CcmCcmKADDKETCcmFAEEGKbs3-d4ohK	522	558	13	17	4	3	525	560
187686869	120805_04_Orbi2_HB_DE_180_F3_cohesin	2804	4	490.768	-0.54	5.9	0.02	SMC1	SMC1	False	SMC1	SMC1	False	INDIKR	EREMoxKDLK	748	759	6	8	5	5	752	763
188289856	120603_12_Orbi2_HB_QC_220_Helena-fraction11	11037	3	934.806	2.36	5.9	0.02	DECOY:PRDX4	DECOY:to MGC82793 protein isoform	True	Histone	type VIII	False	SGVPLDNMoxTbs3ohIR	DAVTYTEHAKR	49	69	11	11	1	10	49	78
188289857	120603_12_Orbi2_HB_QC_220_Helena-fraction11	11037	3	934.806	2.36	5.9	0.02	DECOY:PRDX4	DECOY:to MGC82793 protein isoform	True	Histone	type VIII	False	Sbs3ohGVPLDNMoxTIR	DAVTYTEHAKR	49	69	11	11	9	10	57	78
187263939	120114_18_Orbi2_ZC_QC_220_HSAd0-d4-1to1-1_Din	9364	3	1029.19	0.33	5.9	0.02	P02768-A	ALBU_HUMAN Serum albumin active OS=Homo sapiens GN=ALB PE=1 SV=2	False	P02768-A	ALBU_HUMAN Serum albumin active OS=Homo sapiens GN=ALB PE=1 SV=2	False	KLVAASQAALGL	AVMoxDDFAAFVEKCcmCcmK	574	546	12	15	1	12	574	557
187760272	120805_05_Orbi2_HB_DE_220_F4_cohesin	5669	5	487.664	-0.26	5.89	0.02	FASN	FASN	False	FASN	FASN	False	FMoxAQGKHIGK	VFATVGSAEKR	1846	1699	10	11	6	10	1851	1708
188280738	120603_12_Orbi2_HB_QC_220_Helena-fraction11	11288	3	915.799	-0.74	5.87	0.02	DECOY:ACACA;DECOY:ACACA	DECOY:ACACA;DECOY:ACACA	True	Histone	type VIII	False	GEYLEQPVNLR	DAVTYTEHAKR	2037;2065	69	11	11	3	10	2039;2067	78
187163149	130523_05_Orbi2_JZ_CO_190_CB_BS3_7TAF_LowBand_F3	2788	3	807.747	-0.09	5.87	0.02	TAF6	TAF6	False	TAF6	TAF6	False	GNHAEEKK	EQQKAEATEPLK	1	157	8	12	7	4	7	160
188028527	121126_09_Orbi2_HB_DE_147_Cond_monomer_F3	3150	4	539.264	-1.65	5.87	0.02	HSP70;HSPA8	shock 70 kDa protein;HSPA8	False	HSPA8	HSPA8	False	MoxVQEAEKYK	AEDEKQR	521;519	528	9	7	7	5	527;525	532
187194423	130523_02_Orbi2_JZ_CO_190_CB_BS3_8TAF_F3	7127	3	860.457	-2.74	5.86	0.02	TAF9-His	TAF9-His	False	TAF6	TAF6	False	TASPKSMPK	QKLTTSDIDYALK	6	66	9	13	5	2	10	67
188201483	120603_11_Orbi2_HB_QC_220_Helena-fraction12	7846	3	722.43	-0.66	5.86	0.02	DECOY:NCAPG	DECOY:to condensin subunit CAPG	True	Histone	type VIII	False	VQAISLR	GGKGLGKGGAKbs3ohR	791	7	7	12	5	3	795	9
187439664	130323_05_Orbi2_HB_QC_225_F40_Xs	2462	4	474.772	5.52	5.85	0.02	DECOY:RCJMB04_13j13	DECOY:protein S3A	True	Histone	type VIII	False	Tbs3ohIQNRKK	KTDSHK	114	120	7	6	6	1	119	120
187264348	120114_19_Orbi2_ZC_QC_220_HSAd0-d4-1to1-2_Din	10743	4	805.433	-0.33	5.85	0.02	P02768-A	ALBU_HUMAN Serum albumin active OS=Homo sapiens GN=ALB PE=1 SV=2	False	P02768-A	ALBU_HUMAN Serum albumin active OS=Homo sapiens GN=ALB PE=1 SV=2	False	SLHTLFGDKLCcmTVATLR	LVNEVTEFAK	65	42	17	10	9	6	73	47
187698143	120805_05_Orbi2_HB_DE_220_F4_cohesin	5840	3	732.383	-3.78	5.85	0.02	SMC3	SMC3	False	DECOY:Histone	DECOY:Histone H2A.Z	True	NKKDELQSER	VGHSTbs3nh2R	460	83	10	6	2	4	461	86
187698144	120805_05_Orbi2_HB_DE_220_F4_cohesin	5840	3	732.383	-3.78	5.85	0.02	SMC3	SMC3	False	DECOY:Histone	DECOY:Histone H2A.Z	True	NKKDELQSER	VGHSbs3nh2TR	460	83	10	6	2	5	461	87
187264850	120114_10_Orbi2_ZC_QC_220_HSAd0-d4-1to4-3_Din	2838	5	627.326	0.03	5.84	0.02	P02768-A	ALBU_HUMAN Serum albumin active OS=Homo sapiens GN=ALB PE=1 SV=2	False	P02768-A	ALBU_HUMAN Serum albumin active OS=Homo sapiens GN=ALB PE=1 SV=2	False	CcmCcmKHPEAK	LDELRDEGKbs3-d4nh2ASSAKQR	437	182	8	16	3	14	439	195
187263170	120114_10_Orbi2_ZC_QC_220_HSAd0-d4-1to4-3_Din	7081	5	568.104	-0.39	5.84	0.02	P02768-A	ALBU_HUMAN Serum albumin active OS=Homo sapiens GN=ALB PE=1 SV=2	False	P02768-A	ALBU_HUMAN Serum albumin active OS=Homo sapiens GN=ALB PE=1 SV=2	False	FKDLGEENFK	DAHKbs3-d4nh2Sbs3-d4ohEVAHR	11	1	10	10	2	1	12	1
187238889	130523_04_Orbi2_JZ_CO_190_CB_BS3_7TAF_LowBand_F4	11180	3	1026.17	-2.3	5.83	0.02	TAF9-His	TAF9-His	False	TAF10;TAF6	TAF10;TAF6	False	YVTTILDDAKIYSSHAK	SGGENLYFQ	46	226;681	17	9	10	1	55	226;681
187762649	120805_04_Orbi2_HB_DE_180_F3_cohesin	4799	3	874.804	-0.65	5.81	0.02	SMC3	SMC3	False	SMC3	SMC3	False	LVPGGKATLVMoxK	VSFTGKQGEMoxR	1047	1100	12	11	6	6	1052	1105
188219782	120603_12_Orbi2_HB_QC_220_Helena-fraction11	13156	4	566.304	0.72	5.81	0.02	Histone	type VIII	False	Histone	type VIII	False	TVTAMDVVYALKR	TTSHGR	81	41	13	6	12	1	92	41
187232998	130523_01_Orbi2_JZ_CO_190_CB_BS3_8TAF_F4	13738	4	830.698	-2.47	5.81	0.02	TAF2	TAF2	False	TAF8	TAF8	False	EVLTFILDLIKYNDNGKbs3ohNK	EKAASQR	772	177	19	7	11	2	782	178
188129981	121126_09_Orbi2_HB_DE_147_Cond_monomer_F3	5427	3	915.44	-0.94	5.8	0.02	SMC2	SMC2	False	SMC2	SMC2	False	MoxDGSYKEDQEAFEAIR	QAEVKK	440	434	16	6	6	5	445	438
187199425	130523_05_Orbi2_JZ_CO_190_CB_BS3_7TAF_LowBand_F3	5291	3	743.062	-0.39	5.79	0.02	CBP-TAF5	CBP-TAF5	False	TAF6	TAF6	False	DSYQLLKR	GNHAEEKKbs3nh2	358	1	8	8	7	1	364	1
187199426	130523_05_Orbi2_JZ_CO_190_CB_BS3_7TAF_LowBand_F3	5291	3	743.062	-0.39	5.79	0.02	CBP-TAF5	CBP-TAF5	False	TAF6	TAF6	False	DSYQLLKR	GNHAEEKbs3nh2K	358	1	8	8	7	1	364	1
187340966	120114_10_Orbi2_ZC_QC_220_HSAd0-d4-1to4-3_Din	9708	5	770.193	-0.52	5.79	0.02	P02768-A	ALBU_HUMAN Serum albumin active OS=Homo sapiens GN=ALB PE=1 SV=2	False	P02768-A	ALBU_HUMAN Serum albumin active OS=Homo sapiens GN=ALB PE=1 SV=2	False	KYLYEIAR	LVRPEVDVMCcmTAFHDNEETFLK	137	115	8	22	1	11	137	125
187223961	120114_08_Orbi2_ZC_QC_220_HSAd0-d4-1to4-1_Din	2019	4	625.318	-0.31	5.78	0.02	P02768-A	ALBU_HUMAN Serum albumin active OS=Homo sapiens GN=ALB PE=1 SV=2	False	P02768-A	ALBU_HUMAN Serum albumin active OS=Homo sapiens GN=ALB PE=1 SV=2	False	VGSKCcmCcmK	LDELRDEGKASSAK	433	182	7	14	4	9	436	190
187324032	120114_09_Orbi2_ZC_QC_220_HSAd0-d4-1to4-2_Din	11289	5	779.213	-5.54	5.78	0.02	P02768-A	ALBU_HUMAN Serum albumin active OS=Homo sapiens GN=ALB PE=1 SV=2	False	P02768-A	ALBU_HUMAN Serum albumin active OS=Homo sapiens GN=ALB PE=1 SV=2	False	QTALVELVK	QNCcmELFEQLGEYKbs3nh2FQNALLVR	526	390	9	21	2	12	527	401
187324033	120114_09_Orbi2_ZC_QC_220_HSAd0-d4-1to4-2_Din	11289	5	779.213	-5.54	5.78	0.02	P02768-A	ALBU_HUMAN Serum albumin active OS=Homo sapiens GN=ALB PE=1 SV=2	False	P02768-A	ALBU_HUMAN Serum albumin active OS=Homo sapiens GN=ALB PE=1 SV=2	False	QTALVELVK	QNCcmELFEQLGEYbs3nh2KFQNALLVR	526	390	9	21	2	13	527	402
187294438	120114_10_Orbi2_ZC_QC_220_HSAd0-d4-1to4-3_Din	4656	5	625.945	-0.04	5.78	0.02	P02768-A	ALBU_HUMAN Serum albumin active OS=Homo sapiens GN=ALB PE=1 SV=2	False	P02768-A	ALBU_HUMAN Serum albumin active OS=Homo sapiens GN=ALB PE=1 SV=2	False	LSQRFPK	LDELRDEGKASSbs3nh2AKbs3nh2QR	219	182	7	16	2	9	220	190
187238463	130523_05_Orbi2_JZ_CO_190_CB_BS3_7TAF_LowBand_F3	6161	4	693.094	-0.84	5.77	0.02	CBP-TAF5	CBP-TAF5	False	TAF6	TAF6	False	DSYQLLKR	EITEACcmVGSCcmEAKR	358	228	8	14	7	13	364	240
187239184	130523_05_Orbi2_JZ_CO_190_CB_BS3_7TAF_LowBand_F3	6024	3	865.791	-0.54	5.77	0.02	TAF9-His	TAF9-His	False	TAF6	TAF6	False	TASPKSMoxPK	QKLTTSDIDYALK	6	66	9	13	5	2	10	67
187227016	120114_09_Orbi2_ZC_QC_220_HSAd0-d4-1to4-2_Din	1868	4	613.075	-0.35	5.76	0.02	P02768-A	ALBU_HUMAN Serum albumin active OS=Homo sapiens GN=ALB PE=1 SV=2	False	P02768-A	ALBU_HUMAN Serum albumin active OS=Homo sapiens GN=ALB PE=1 SV=2	False	ASSAKQR	VGSKCcmCcmKbs3-d4ohHPEAK	191	433	7	12	5	4	195	436
187127181	130523_04_Orbi2_JZ_CO_190_CB_BS3_7TAF_LowBand_F4	7281	3	888.812	-1.51	5.75	0.02	TAF8	TAF8	False	TAF6	TAF6	False	EKAASQR	ITKbs3nh2TFTKSWVDEK	177	357	7	13	2	7	178	363
187180163	120114_10_Orbi2_ZC_QC_220_HSAd0-d4-1to4-3_Din	7330	4	511.032	0.34	5.75	0.02	P02768-A	ALBU_HUMAN Serum albumin active OS=Homo sapiens GN=ALB PE=1 SV=2	False	P02768-A	ALBU_HUMAN Serum albumin active OS=Homo sapiens GN=ALB PE=1 SV=2	False	AEFAEVSK	AFKAWAVAR	226	210	8	9	7	3	232	212
188057729	120603_13_Orbi2_HB_QC_220_Helena-fraction10	8278	3	499.632	0.54	5.75	0.03	DECOY:COPA	DECOY:kDa protein	True	RBM39	to splicing factor	False	IVSALR	DKSPVR	683	134	6	6	3	2	685	135
187163193	130523_04_Orbi2_JZ_CO_190_CB_BS3_7TAF_LowBand_F4	6152	4	494.538	-1.41	5.73	0.03	CBP-TAF5	CBP-TAF5	False	CBP-TAF5	CBP-TAF5	False	TSKFVLR	REANKbs3nh2SK	348	411	7	7	3	6	350	416
187163192	130523_04_Orbi2_JZ_CO_190_CB_BS3_7TAF_LowBand_F4	6152	4	494.538	-1.41	5.73	0.03	CBP-TAF5	CBP-TAF5	False	CBP-TAF5	CBP-TAF5	False	TSKFVLR	REANKSbs3nh2K	348	411	7	7	3	5	350	415
187543701	130323_07_Orbi2_HB_QC_225_F42_Xs	6018	5	443.257	0.14	5.72	0.03	DECOY:SMC4	DECOY:SMC4	True	Translin	Translin	False	KLVESEK	KVVQALEQTAR	418	26	7	11	1	1	418	26
188108591	121126_10_Orbi2_HB_DE_147_Cond_monomer_F4	4510	3	738.43	2.5	5.72	0.03	NCAPG	to condensin subunit CAPG	False	NCAPG	to condensin subunit CAPG	False	TLPKIVGR	TMoxDVKEAVRK	211	219	8	10	4	5	214	223
187265138	120114_19_Orbi2_ZC_QC_220_HSAd0-d4-1to1-2_Din	7049	4	757.162	-0.05	5.72	0.03	P02768-A	ALBU_HUMAN Serum albumin active OS=Homo sapiens GN=ALB PE=1 SV=2	False	P02768-A	ALBU_HUMAN Serum albumin active OS=Homo sapiens GN=ALB PE=1 SV=2	False	LAKTYETTLEK	LKbs3nh2CcmASLQKFGER	349	198	11	12	3	8	351	205
187325631	120114_10_Orbi2_ZC_QC_220_HSAd0-d4-1to4-3_Din	10830	4	1025.31	-0.6	5.71	0.03	P02768-A	ALBU_HUMAN Serum albumin active OS=Homo sapiens GN=ALB PE=1 SV=2	False	P02768-A	ALBU_HUMAN Serum albumin active OS=Homo sapiens GN=ALB PE=1 SV=2	False	ATKEQLKAVMoxDDFAAFVEK	Kbs3-d4ohVPQVSTPTLVEVSR	539	414	19	15	7	6	545	419
187970844	130323_14_Orbi2_HB_DE_225_F23_Xs	13019	4	838.241	0.25	5.7	0.03	COPA	kDa protein	False	Histone	type VIII	False	MLTKbs3ohFETK	VTIAQGGVLPNIQAVLLPKK	1	101	8	20	1	19	1	119
187970845	130323_14_Orbi2_HB_DE_225_F23_Xs	13019	4	838.241	0.25	5.7	0.03	COPA	kDa protein	False	Histone	type VIII	False	MLTbs3ohKFETK	VTIAQGGVLPNIQAVLLPKK	1	101	8	20	1	19	1	119
187262937	120114_19_Orbi2_ZC_QC_220_HSAd0-d4-1to1-2_Din	7463	4	707.105	0.04	5.7	0.03	P02768-A	ALBU_HUMAN Serum albumin active OS=Homo sapiens GN=ALB PE=1 SV=2	False	P02768-A	ALBU_HUMAN Serum albumin active OS=Homo sapiens GN=ALB PE=1 SV=2	False	FKDLGEENFK	DAHKbs3ohSbs3ohEVAHR	11	1	10	10	2	1	12	1
188314314	120603_13_Orbi2_HB_QC_220_Helena-fraction10	11898	4	772.693	-4.54	5.69	0.03	DECOY:RL13_CHICK	DECOY:ribosomal protein L13	True	Histone	type VIII	False	GGRAKKVHRYVTPR	DNIQGITKPAIR	138	25	14	12	6	8	143	32
187243470	130523_05_Orbi2_JZ_CO_190_CB_BS3_7TAF_LowBand_F3	8622	4	779.41	-0.71	5.69	0.03	CBP-TAF5	CBP-TAF5	False	CBP-TAF5	CBP-TAF5	False	VWSVTPKK	QASDLSLIDKESDDVLER	542	555	8	18	7	10	548	564
187645328	120805_04_Orbi2_HB_DE_180_F3_cohesin	3061	3	558.974	-1.63	5.68	0.03	SMC1	SMC1	False	SMC1	SMC1	False	INDIKR	EMoxKDLK	748	761	6	6	5	3	752	763
187381325	130323_07_Orbi2_HB_QC_225_F42_Xs	2574	4	410.238	-4.05	5.68	0.03	DECOY:NCAPG	DECOY:to condensin subunit CAPG	True	RL13_CHICK	ribosomal protein L13	False	STbs3nh2GVAK	KPSbs3ohAPK	59	130	6	6	1	1	59	130
187764287	120805_04_Orbi2_HB_DE_180_F3_cohesin	7453	3	845.107	3.3	5.68	0.03	SEC23A	SEC23A	False	SMC3	SMC3	False	FSWNVWPSSR	AKbs3ohLDELSAK	19	237	10	9	2	7	20	243
187875227	130323_12_Orbi2_HB_DE_225_F21_Xs	14540	4	739.905	-5.1	5.68	0.03	HSP70	shock 70 kDa protein	False	Histone	type VIII	False	GKHKRDNAGNK	KTVTAMDVVYALKR	250	80	11	14	2	1	251	80
187180697	120114_19_Orbi2_ZC_QC_220_HSAd0-d4-1to1-2_Din	5195	4	522.571	0.02	5.67	0.03	P02768-A	ALBU_HUMAN Serum albumin active OS=Homo sapiens GN=ALB PE=1 SV=2	False	P02768-A	ALBU_HUMAN Serum albumin active OS=Homo sapiens GN=ALB PE=1 SV=2	False	ATKEQLK	KQTALVELVK	539	525	7	10	3	1	541	525
187728407	120805_05_Orbi2_HB_DE_220_F4_cohesin	6831	3	808.44	-0.37	5.66	0.03	Clathrin	Clathrin heavy-chain	False	SMC3	SMC3	False	VNIPKVLR	INQMoxATAPDSQR	1343	144	8	12	5	6	1347	149
187808357	130323_13_Orbi2_HB_DE_225_F22_Xs	16394	4	695.144	3.17	5.66	0.03	DECOY:NCAPG	DECOY:to condensin subunit CAPG	True	NCAPH	to Non-SMC condensin I complex subunit H	False	LASIRLGSbs3ohFMoxK	SLLEKbs3ohCcmVLK	305	286	11	9	3	1	307	286
187263177	120114_10_Orbi2_ZC_QC_220_HSAd0-d4-1to4-3_Din	7768	5	568.3	-0.53	5.65	0.03	P02768-A	ALBU_HUMAN Serum albumin active OS=Homo sapiens GN=ALB PE=1 SV=2	False	P02768-A	ALBU_HUMAN Serum albumin active OS=Homo sapiens GN=ALB PE=1 SV=2	False	FKDLGEENFK	DAHKbs3-d4ohSbs3-d4ohEVAHR	11	1	10	10	2	1	12	1
188234374	120603_12_Orbi2_HB_QC_220_Helena-fraction11	8529	4	590.09	-0.16	5.65	0.03	RCJMB04_13j13	protein S3A	False	RCJMB04_13j13	protein S3A	False	NIGKTLVTR	TQGTKIASDGLK	43	52	9	12	4	5	46	56
187761943	120805_05_Orbi2_HB_DE_220_F4_cohesin	12367	3	904.451	5.12	5.65	0.03	SMC3	SMC3	False	DECOY:HSPA5	DECOY:kDa glucose-regulated protein	True	KALDQFVNFSEQK	MoxEIEEPTR	985	115	13	8	1	7	985	121
187239640	130523_04_Orbi2_JZ_CO_190_CB_BS3_7TAF_LowBand_F4	9792	4	867.472	-1.03	5.65	0.03	HIS-TAF4	HIS-TAF4	False	HIS-TAF4	HIS-TAF4	False	ILEIGKK	HGITbs3nh2ELHPDVVSYVSHATQQR	911	918	7	21	6	15	916	932
188129071	121126_10_Orbi2_HB_DE_147_Cond_monomer_F4	4950	4	678.376	-1.77	5.65	0.03	SMC4	SMC4	False	DECOY:ACACA	DECOY:ACACA	True	KEELNAQDLVR	EKEKLSbs3nh2ELK	564	177	11	9	1	4	564	180
187225725	120114_08_Orbi2_ZC_QC_220_HSAd0-d4-1to4-1_Din	5483	4	686.093	-5.35	5.64	0.03	P02768-A	ALBU_HUMAN Serum albumin active OS=Homo sapiens GN=ALB PE=1 SV=2	False	P02768-A	ALBU_HUMAN Serum albumin active OS=Homo sapiens GN=ALB PE=1 SV=2	False	SEVAHR	SEVAHRFKDLGEENFK	5	5	6	16	1	8	5	12
187223023	120114_14_Orbi2_ZC_QC_220_HSAd0-d4-1to2-1_Din	2890	4	571.05	-0.12	5.63	0.03	P02768-A	ALBU_HUMAN Serum albumin active OS=Homo sapiens GN=ALB PE=1 SV=2	False	P02768-A	ALBU_HUMAN Serum albumin active OS=Homo sapiens GN=ALB PE=1 SV=2	False	NLGKVGSK	CcmCcmKHPEAKbs3ohR	429	437	8	9	4	3	432	439
187618693	110314_09_Orbi2_HB_IN_185_F3_CapH_BS3	1344	4	413.728	0.83	5.63	0.03	DECOY:SMC4	DECOY:SMC4	True	SMC4	SMC4	False	EVQKGR	SSLAQHR	464	585	6	7	4	2	467	586
187501945	130323_07_Orbi2_HB_QC_225_F42_Xs	4743	3	700.715	0.37	5.62	0.03	Histone	type VIII	False	Histone	type VIII	False	RGGVKR	DAVTYTEHAKR	41	69	6	11	5	10	45	78
188072708	121126_09_Orbi2_HB_DE_147_Cond_monomer_F3	9126	5	940.455	4.65	5.62	0.03	Tubulin-Colchicine-Vinblastine;TUBA1C;TBA1	Domain Complex;protein (Fragment);alpha-1 chain (Fragment) OS=Gallus gallus PE=1 SV=1	False	NCAPH	to Non-SMC condensin I complex subunit H	False	HGKYMoxACcmCcmLLYbs3nh2R	QADASLPALSGWTNAQISEHYSACcmIK	308;308;270	74	12	26	3	5	310;310;272	78
187981884	130323_14_Orbi2_HB_DE_225_F23_Xs	14384	5	720.229	-0.3	5.62	0.03	DECOY:NCAPG	DECOY:to condensin subunit CAPG	True	Histone	type VIII	False	RAQRGGRTRNTK	VTIAQGGVLPNIQAVLLPKK	65	101	12	20	11	19	75	119
187160477	130523_04_Orbi2_JZ_CO_190_CB_BS3_7TAF_LowBand_F4	6136	3	711.37	-0.91	5.61	0.03	TAF8	TAF8	False	TAF8	TAF8	False	EKAASQR	EPVSDYQVLR	177	167	7	10	2	6	178	172
187575570	130323_05_Orbi2_HB_QC_225_F40_Xs	3707	3	762.416	-0.12	5.6	0.03	DECOY:SMC4	DECOY:SMC4	True	DECOY:SMC4	DECOY:SMC4	True	QKLEEK	EKEGKEKEQIR	843	821	6	11	2	7	844	827
187296426	120114_09_Orbi2_ZC_QC_220_HSAd0-d4-1to4-2_Din	6857	3	1068.56	-0.8	5.59	0.03	P02768-A	ALBU_HUMAN Serum albumin active OS=Homo sapiens GN=ALB PE=1 SV=2	False	P02768-A	ALBU_HUMAN Serum albumin active OS=Homo sapiens GN=ALB PE=1 SV=2	False	VTKCcmCcmTESLVNR	LKbs3-d4nh2CcmASLQKFGER	473	198	12	12	3	8	475	205
187267475	130523_02_Orbi2_JZ_CO_190_CB_BS3_8TAF_F3	9278	4	709.127	-0.54	5.59	0.03	CBP-TAF5	CBP-TAF5	False	CBP-TAF5	CBP-TAF5	False	DSYQLLKR	QQIDAMVGSLAGEAKR	358	396	8	16	7	15	364	410
187734821	120805_04_Orbi2_HB_DE_180_F3_cohesin	3902	3	865.448	-0.31	5.58	0.03	SMC1	SMC1	False	SMC1	SMC1	False	LKYSQSDLEQTK	QSLEEQKR	712	447	12	8	2	7	713	453
187183878	120114_10_Orbi2_ZC_QC_220_HSAd0-d4-1to4-3_Din	2399	4	572.817	-0.12	5.58	0.03	P02768-A	ALBU_HUMAN Serum albumin active OS=Homo sapiens GN=ALB PE=1 SV=2	False	P02768-A	ALBU_HUMAN Serum albumin active OS=Homo sapiens GN=ALB PE=1 SV=2	False	HPEAKR	NLGKbs3-d4nh2VGSKCcmCcmK	440	429	6	11	5	8	444	436
188169007	120603_12_Orbi2_HB_QC_220_Helena-fraction11	4673	5	413.239	0.66	5.56	0.03	DECOY:RL7	DECOY:ribosomal protein L7 - Gal	True	NCAPH	to Non-SMC condensin I complex subunit H	False	AKKFQALR	KMDMKbs3nh2R	206	614	8	6	3	1	208	614
187293217	120114_08_Orbi2_ZC_QC_220_HSAd0-d4-1to4-1_Din	10499	4	934.231	-0.05	5.55	0.03	P02768-A	ALBU_HUMAN Serum albumin active OS=Homo sapiens GN=ALB PE=1 SV=2	False	P02768-A	ALBU_HUMAN Serum albumin active OS=Homo sapiens GN=ALB PE=1 SV=2	False	AEFAEVSKLVTDLTK	ADLAKYICcmENQDSISSK	226	258	15	17	8	5	233	262
188202850	120603_12_Orbi2_HB_QC_220_Helena-fraction11	11089	4	551.573	2.96	5.55	0.03	SMC4	SMC4	False	NCAPG	to condensin subunit CAPG	False	LIGIYK	Kbs3nh2AAVGTRSVCcmR	1259	974	6	11	5	6	1263	979
187679004	120805_05_Orbi2_HB_DE_220_F4_cohesin	2647	4	436.494	2.36	5.55	0.03	F1NMN0	F1NMN0	False	DECOY:F1NMN0	DECOY:F1NMN0	True	RTbs3nh2ETGR	IGTERR	752	26	6	6	4	3	755	28
187540316	130323_06_Orbi2_HB_QC_225_F41_Xs	2868	3	724.77	-0.27	5.55	0.03	TLN1	TLN1 Talin-1	False	RCJMB04_13j13	protein S3A	False	KEEVTGTLKKDK	KGAKKK	138	15	12	6	9	4	146	18
187659586	130323_07_Orbi2_HB_QC_225_F42_Xs	4418	5	500.679	-0.18	5.54	0.03	DECOY:Histone	DECOY:Histone H2A.Z	True	DECOY:TUBA4A	DECOY:to alpha-tubulin 8	True	ASRSKSbs3nh2Kbs3ohARAK	EGVTYHR	109	336	11	7	5	5	113	340
187735796	120805_04_Orbi2_HB_DE_180_F3_cohesin	7114	3	851.814	5.27	5.53	0.03	SMC3	SMC3	False	SMC3	SMC3	False	IKLEGIITR	EEKEQLSbs3nh2AER	819	286	9	10	2	3	820	288
188107412	121126_10_Orbi2_HB_DE_147_Cond_monomer_F4	3410	4	596.321	-4.23	5.52	0.03	SMC4	SMC4	False	SMC4	SMC4	False	GEKLNR	STKbs3ohTSTAAHQKGR	279	5	6	13	3	11	281	15
188233976	120603_14_Orbi2_HB_QC_220_Helena-fraction9	11803	3	778.105	3.09	5.52	0.03	DECOY:RBM39	DECOY:to splicing factor	True	SEC24A	to Sec24A protein	False	SKbs3nh2Kbs3nh2RSR	SLPQMoxFTbs3ohK	463	608	6	8	1	1	463	608
187227422	130523_01_Orbi2_JZ_CO_190_CB_BS3_8TAF_F4	3986	4	599.807	-2.82	5.51	0.03	CBP-TAF5	CBP-TAF5	False	TAF2	TAF2	False	DSYQLLKR	HDIPCcmHSKSR	358	590	8	10	7	8	364	597
187220649	120114_09_Orbi2_ZC_QC_220_HSAd0-d4-1to4-2_Din	3054	3	763.748	0.03	5.51	0.03	P02768-A	ALBU_HUMAN Serum albumin active OS=Homo sapiens GN=ALB PE=1 SV=2	False	P02768-A	ALBU_HUMAN Serum albumin active OS=Homo sapiens GN=ALB PE=1 SV=2	False	HPEAKR	NLGKbs3-d4ohVGSKCcmCcmK	440	429	6	11	5	8	444	436
187236049	130523_02_Orbi2_JZ_CO_190_CB_BS3_8TAF_F3	10070	4	723.884	-0.21	5.49	0.03	CBP-TAF5	CBP-TAF5	False	CBP-TAF5	CBP-TAF5	False	DSYQLLKR	SKQQIDAMVGSLAGEAK	358	394	8	17	7	2	364	395
187229071	130523_02_Orbi2_JZ_CO_190_CB_BS3_8TAF_F3	5968	4	623.098	-1.51	5.48	0.03	TAF6	TAF6	False	TAF6	TAF6	False	KAPPLLEGAPLR	GQGATTADGKGK	198	184	12	12	1	10	198	193
188124303	120603_11_Orbi2_HB_QC_220_Helena-fraction12	3338	4	435.757	3.22	5.48	0.03	NCAPH2	NCAPH2 hypothetical	False	Histone	type VIII	False	KGEILASbs3nh2R	GKQGGK	167	5	8	6	1	2	167	6
187100417	120114_08_Orbi2_ZC_QC_220_HSAd0-d4-1to4-1_Din	6626	5	701.964	4.91	5.47	0.03	P02768-A	ALBU_HUMAN Serum albumin active OS=Homo sapiens GN=ALB PE=1 SV=2	False	P02768-A	ALBU_HUMAN Serum albumin active OS=Homo sapiens GN=ALB PE=1 SV=2	False	KQTALVELVK	CcmCcmKADDKbs3-d4ohETCcmFAEEGKK	525	558	10	17	1	3	525	560
187815065	130323_06_Orbi2_HB_QC_225_F41_Xs	7362	7	395.809	-1.3	5.45	0.04	DECOY:SMC4	DECOY:SMC4	True	Histone	type VIII	False	VNKLER	ATIAGGGVIPHIHKSLIGK	1017	103	6	19	3	14	1019	116
187960281	130323_14_Orbi2_HB_DE_225_F23_Xs	15206	4	808.446	-0.34	5.45	0.04	DECOY:TLN1	DECOY:TLN1 Talin-1	True	NCAPG	to condensin subunit CAPG	False	DAAKbs3nh2AAKELR	EPIVSVDQPVDAAEIRK	1471	473	10	17	7	5	1477	477
187325945	120114_14_Orbi2_ZC_QC_220_HSAd0-d4-1to2-1_Din	10670	5	779.413	-0.87	5.45	0.04	P02768-A	ALBU_HUMAN Serum albumin active OS=Homo sapiens GN=ALB PE=1 SV=2	False	P02768-A	ALBU_HUMAN Serum albumin active OS=Homo sapiens GN=ALB PE=1 SV=2	False	QTALVELVK	QNCcmELFEQLGEYbs3ohKFQNALLVR	526	390	9	21	2	13	527	402
187325944	120114_14_Orbi2_ZC_QC_220_HSAd0-d4-1to2-1_Din	10670	5	779.413	-0.87	5.45	0.04	P02768-A	ALBU_HUMAN Serum albumin active OS=Homo sapiens GN=ALB PE=1 SV=2	False	P02768-A	ALBU_HUMAN Serum albumin active OS=Homo sapiens GN=ALB PE=1 SV=2	False	QTALVELVK	QNCcmELFEQLGEYKbs3ohFQNALLVR	526	390	9	21	2	12	527	401
187412363	130323_05_Orbi2_HB_QC_225_F40_Xs	1835	5	351.4	0.99	5.44	0.04	NCAPH2	NCAPH2 hypothetical	False	DECOY:PKM2	DECOY:kinase (Fragment)	True	KRKbs3ohGPR	QATQDR	352	71	6	6	1	3	352	73
187697236	120805_05_Orbi2_HB_DE_220_F4_cohesin	3371	3	665.031	0.19	5.44	0.04	SMC1	SMC1	False	SMC3	SMC3	False	KKVETEAK	TFMoxPKQR	413	752	8	7	2	5	414	756
187317990	120114_09_Orbi2_ZC_QC_220_HSAd0-d4-1to4-2_Din	9255	5	800.179	-0.6	5.44	0.04	P02768-A	ALBU_HUMAN Serum albumin active OS=Homo sapiens GN=ALB PE=1 SV=2	False	P02768-A	ALBU_HUMAN Serum albumin active OS=Homo sapiens GN=ALB PE=1 SV=2	False	FKDLGEENFK	LVNEVTEFAKTCcmVADESAENCcmDK	11	42	10	23	2	10	12	51
188216559	120603_11_Orbi2_HB_QC_220_Helena-fraction12	8241	4	577.848	-5.71	5.43	0.04	Histone	type VIII	False	RL13_CHICK	ribosomal protein L13	False	SLIGKKGQQK	KARQAKbs3ohAR	117	37	10	8	1	1	117	37
188068171	121126_10_Orbi2_HB_DE_147_Cond_monomer_F4	6246	4	511.312	-0.18	5.43	0.04	NCAPG	to condensin subunit CAPG	False	NCAPG	to condensin subunit CAPG	False	QQIKLAEIK	VKLFEAK	490	499	9	7	4	2	493	500
187111933	130523_02_Orbi2_JZ_CO_190_CB_BS3_8TAF_F3	7062	4	650.874	-0.69	5.43	0.04	TAF8	TAF8	False	TAF6	TAF6	False	EKAASQR	EKKbs3nh2APPLLEGAPLR	177	196	7	14	2	2	178	197
187111934	130523_02_Orbi2_JZ_CO_190_CB_BS3_8TAF_F3	7062	4	650.874	-0.69	5.43	0.04	TAF8	TAF8	False	TAF6	TAF6	False	EKAASQR	EKbs3nh2KAPPLLEGAPLR	177	196	7	14	2	3	178	198
187926046	130323_15_Orbi2_HB_DE_225_F24_Xs	11400	4	797.446	2.15	5.42	0.04	Histone	type VIII	False	RL7	ribosomal protein L7 - Gal	False	MAGGKAGKbs3ohDSGK	QAYAAAKbs3ohAKbs3ohRLKR	1	21	12	13	5	12	5	32
188115156	121126_09_Orbi2_HB_DE_147_Cond_monomer_F3	5522	4	608.589	-4.13	5.41	0.04	SMC2	SMC2	False	SMC2	SMC2	False	QQEDLLALKK	YAQQELKTK	741	425	10	9	9	7	749	431
187454205	130323_06_Orbi2_HB_QC_225_F41_Xs	2769	3	639.686	5.5	5.41	0.04	DECOY:ACACA	DECOY:ACACA	True	Histone	type VIII	False	LYDKbs3ohTLR	KTDSHK	832	120	7	6	5	4	836	123
187454204	130323_06_Orbi2_HB_QC_225_F41_Xs	2769	3	639.686	5.5	5.41	0.04	DECOY:ACACA	DECOY:ACACA	True	Histone	type VIII	False	LYDKTbs3ohLR	KTDSHK	832	120	7	6	4	4	835	123
187478669	130323_11_Orbi2_HB_DE_225_F20_Xs	12460	3	667.008	-5.48	5.41	0.04	SMC4	SMC4	False	Histone	type VIII	False	INDLETQK	SRTTSHGR	331	39	8	8	6	3	336	41
187219545	120114_20_Orbi2_ZC_QC_220_HSAd0-d4-1to1-3_Din	3378	4	605.073	0.09	5.4	0.04	P02768-A	ALBU_HUMAN Serum albumin active OS=Homo sapiens GN=ALB PE=1 SV=2	False	P02768-A	ALBU_HUMAN Serum albumin active OS=Homo sapiens GN=ALB PE=1 SV=2	False	LKCcmASLQK	DEGKbs3ohASSAKQR	198	187	8	11	2	9	199	195
187556745	130323_05_Orbi2_HB_QC_225_F40_Xs	6724	4	568.083	5.98	5.4	0.04	DECOY:TLN1	DECOY:TLN1 Talin-1	True	RL7	ribosomal protein L7 - Gal	False	TVVNGISK	LNKASbs3nh2INMLR	2527	123	8	10	7	3	2533	125
187556746	130323_05_Orbi2_HB_QC_225_F40_Xs	6724	4	568.083	5.98	5.4	0.04	DECOY:TLN1	DECOY:TLN1 Talin-1	True	RL7	ribosomal protein L7 - Gal	False	TVVNGISK	LNKbs3nh2ASINMLR	2527	123	8	10	7	5	2533	127
187969423	130323_05_Orbi2_HB_QC_225_F40_Xs	9673	4	891.521	1.02	5.4	0.04	SMC4	SMC4	False	Histone	type VIII	False	NISDATSKbs3nh2K	ATIAGGGVIPHIHKSbs3nh2LIGKbs3nh2K	435	103	9	20	3	14	437	116
187225237	120114_19_Orbi2_ZC_QC_220_HSAd0-d4-1to1-2_Din	2742	4	689.867	-0.6	5.4	0.04	P02768-A	ALBU_HUMAN Serum albumin active OS=Homo sapiens GN=ALB PE=1 SV=2	False	P02768-A	ALBU_HUMAN Serum albumin active OS=Homo sapiens GN=ALB PE=1 SV=2	False	ASSAKQR	VGSKCcmCcmKbs3nh2HPEAKbs3ohR	191	433	7	13	5	4	195	436
187576024	130323_10_Orbi2_HB_DE_225_F19_Xs	9923	3	776.114	1.62	5.4	0.04	DECOY:PRDX4	DECOY:to MGC82793 protein isoform	True	DECOY:ACACA;DECOY:ACACA	DECOY:ACACA;DECOY:ACACA	True	ASGVGRAPRR	LILYEVTbs3ohR	251	1729;1757	10	8	2	4	252	1732;1760
187230540	130523_01_Orbi2_JZ_CO_190_CB_BS3_8TAF_F4	3377	6	537.427	-2.85	5.39	0.04	TAF2	TAF2	False	TAF8	TAF8	False	HDIPCcmHSKSR	SGSKQSTNPADNYHLAR	590	17	10	17	8	4	597	20
187238469	130523_05_Orbi2_JZ_CO_190_CB_BS3_7TAF_LowBand_F3	4398	4	693.311	-0.67	5.39	0.04	TAF8	TAF8	False	TAF6	TAF6	False	SYCcmEHTAR	EITEACcmVGSCcmEAKR	78	228	8	14	1	13	78	240
187534775	130323_05_Orbi2_HB_QC_225_F40_Xs	4185	3	724.722	-0.61	5.37	0.04	Histone	type VIII	False	Histone	type VIII	False	DAVTYTEHAKRK	QGGKAR	69	7	12	6	10	4	78	10
187234335	130523_02_Orbi2_JZ_CO_190_CB_BS3_8TAF_F3	5799	3	987.824	-0.22	5.37	0.04	HIS-TAF4	HIS-TAF4	False	TAF9-His	TAF9-His	False	NFSYKDDDRYEQASDVR	LKSLQK	954	129	17	6	5	2	958	130
187581384	130323_07_Orbi2_HB_QC_225_F42_Xs	5933	4	591.335	-2.76	5.35	0.04	TLN1	TLN1 Talin-1	False	ACTN1	ACTN1 Alpha-actinin-1	False	DKTLLR	MoxTLGMoxIWTIILR	148	123	6	12	2	8	149	130
187323913	120114_14_Orbi2_ZC_QC_220_HSAd0-d4-1to2-1_Din	6903	5	775.002	-0.49	5.35	0.04	P02768-A	ALBU_HUMAN Serum albumin active OS=Homo sapiens GN=ALB PE=1 SV=2	False	P02768-A	ALBU_HUMAN Serum albumin active OS=Homo sapiens GN=ALB PE=1 SV=2	False	CcmCcmKADDKETCcmFAEEGKK	QIKbs3ohKQTALVELVK	558	522	17	13	3	4	560	525
187138505	120114_10_Orbi2_ZC_QC_220_HSAd0-d4-1to4-3_Din	1697	3	617.354	-1.32	5.35	0.04	P02768-A	ALBU_HUMAN Serum albumin active OS=Homo sapiens GN=ALB PE=1 SV=2	False	P02768-A	ALBU_HUMAN Serum albumin active OS=Homo sapiens GN=ALB PE=1 SV=2	False	ASSAKQR	HKPKATbs3ohK	191	535	7	7	5	4	195	538
187466172	130323_15_Orbi2_HB_DE_225_F24_Xs	4371	4	503.024	-1.89	5.34	0.04	CAP-D2	CAP-D2	False	TLN1	TLN1 Talin-1	False	TPMPEPAK	KGIWLEAGK	1317	58	8	9	1	1	1317	58
188142149	120603_14_Orbi2_HB_QC_220_Helena-fraction9	9739	3	604.979	-4.79	5.34	0.04	60S	protein L15	False	ADSL	lyase	False	QGYVIYR	ICcmTDIR	18	266	7	6	3	3	20	268
187480257	130323_05_Orbi2_HB_QC_225_F40_Xs	2754	4	502.788	-0.51	5.33	0.04	Histone	type VIII	False	Histone	type VIII	False	KTDSHKAK	GKbs3nh2QGGKAR	120	5	8	8	6	6	125	10
187114374	130523_01_Orbi2_JZ_CO_190_CB_BS3_8TAF_F4	10726	5	706.954	0.43	5.33	0.04	TAF2	TAF2	False	TAF6	TAF6	False	KVEFEQADFMWQYQLR	GKGQGATTADGKGK	641	182	16	14	1	2	641	183
188075342	121126_10_Orbi2_HB_DE_147_Cond_monomer_F4	3846	4	481.794	-1.8	5.33	0.04	NCAPG	to condensin subunit CAPG	False	NCAPG	to condensin subunit CAPG	False	IIKDDARR	LAEIKVK	453	494	8	7	3	5	455	498
187452779	130323_04_Orbi2_HB_QC_225_F18_Xs	12486	3	646.674	1.83	5.33	0.04	DECOY:TLN1	DECOY:TLN1 Talin-1	True	RL7	ribosomal protein L7 - Gal	False	LSSSMoxSIK	LSSPRGGMK	1229	211	8	9	4	3	1232	213
187642751	120805_05_Orbi2_HB_DE_220_F4_cohesin	6405	4	757.414	5.47	5.33	0.04	SMC1	SMC1	False	SMC1	SMC1	False	DLTLEENQVKKYHR	LKEEASbs3ohKR	364	378	14	8	11	7	374	384
187413982	130323_10_Orbi2_HB_DE_225_F19_Xs	3595	3	608.998	5.46	5.32	0.04	Histone	type VIII	False	Histone	type VIII	False	AGKDSGK	KTbs3nh2DSbs3nh2HK	6	120	7	6	3	1	8	120
187235478	130523_02_Orbi2_JZ_CO_190_CB_BS3_8TAF_F3	7426	4	809.391	-1.28	5.31	0.04	TAF8	TAF8	False	TAF6	TAF6	False	FMAKTGETQSLFK	EITEACcmVGSCcmEAKR	193	228	13	14	4	13	196	240
187241039	130523_04_Orbi2_JZ_CO_190_CB_BS3_7TAF_LowBand_F4	4737	4	732.64	2.04	5.31	0.04	HIS-TAF4	HIS-TAF4	False	DECOY:HIS-TAF4	DECOY:HIS-TAF4	True	AKEMQQQELAQMoxR	QIITTPTbs3nh2VR	1017	561	13	9	2	5	1018	565
187241040	130523_04_Orbi2_JZ_CO_190_CB_BS3_7TAF_LowBand_F4	4737	4	732.64	2.04	5.31	0.04	HIS-TAF4	HIS-TAF4	False	DECOY:HIS-TAF4	DECOY:HIS-TAF4	True	AKEMQQQELAQMoxR	QIITTbs3nh2PTVR	1017	561	13	9	2	7	1018	567
187241041	130523_04_Orbi2_JZ_CO_190_CB_BS3_7TAF_LowBand_F4	4737	4	732.64	2.04	5.31	0.04	HIS-TAF4	HIS-TAF4	False	DECOY:HIS-TAF4	DECOY:HIS-TAF4	True	AKEMQQQELAQMoxR	QIITbs3nh2TPTVR	1017	561	13	9	2	7	1018	567
188092073	121126_10_Orbi2_HB_DE_147_Cond_monomer_F4	3660	4	527.288	-2.98	5.3	0.04	SMC4	SMC4	False	SMC4	SMC4	False	ALKDLEK	LADEMoxKSKSK	365	355	7	10	3	8	367	362
187182213	120114_09_Orbi2_ZC_QC_220_HSAd0-d4-1to4-2_Din	3483	3	757.744	1.76	5.3	0.04	P02768-A	ALBU_HUMAN Serum albumin active OS=Homo sapiens GN=ALB PE=1 SV=2	False	P02768-A	ALBU_HUMAN Serum albumin active OS=Homo sapiens GN=ALB PE=1 SV=2	False	LVTDLTK	CcmCcmKHPEAKbs3-d4nh2R	234	437	7	9	3	3	236	439
188077753	120603_11_Orbi2_HB_QC_220_Helena-fraction12	1913	4	391.224	4.3	5.28	0.05	RBM39	to splicing factor	False	DECOY:NCAPG	DECOY:to condensin subunit CAPG	True	KKSRSR	DSVNTK	64	131	6	6	2	2	65	132
187203061	130523_04_Orbi2_JZ_CO_190_CB_BS3_7TAF_LowBand_F4	3455	4	692.856	-1.12	5.27	0.05	TAF6	TAF6	False	TAF6	TAF6	False	SAKPGQEEDGPLKGK	GQGATTADGKGK	169	184	15	12	13	10	181	193
187959995	130323_15_Orbi2_HB_DE_225_F24_Xs	13832	4	844.996	4.1	5.27	0.05	DECOY:CAP-D2	DECOY:CAP-D2	True	Histone	type VIII	False	DTbs3ohIYPFLR	VTIAQGGVLPNIQAVLLPKK	181	101	8	20	4	19	184	119
187959994	130323_15_Orbi2_HB_DE_225_F24_Xs	13832	4	844.996	4.1	5.27	0.05	DECOY:CAP-D2	DECOY:CAP-D2	True	Histone	type VIII	False	DTIYbs3ohPFLR	VTIAQGGVLPNIQAVLLPKK	181	101	8	20	2	19	182	119
187577253	130323_04_Orbi2_HB_QC_225_F18_Xs	11867	3	773.418	-5.58	5.26	0.05	DECOY:SMC2	DECOY:SMC2	True	DECOY:PKM2	DECOY:kinase (Fragment)	True	QSPVLMoxK	LAVNMGKSbs3nh2IMoxK	130	459	7	11	2	7	131	465
187761341	120805_05_Orbi2_HB_DE_220_F4_cohesin	9146	4	612.617	-2.53	5.26	0.05	FASN	FASN	False	SEC24C	SEC24C	False	LLTINK	KVRSIIDMLHLQR	2184	1056	6	13	3	1	2186	1056
187112860	130523_01_Orbi2_JZ_CO_190_CB_BS3_8TAF_F4	3859	4	416.739	-1.88	5.25	0.05	CBP-TAF5	CBP-TAF5	False	CBP-TAF5	CBP-TAF5	False	TSKFVLR	EANKSK	348	412	7	6	3	4	350	415
187226973	120114_09_Orbi2_ZC_QC_220_HSAd0-d4-1to4-2_Din	1449	4	612.829	0.47	5.25	0.05	P02768-A	ALBU_HUMAN Serum albumin active OS=Homo sapiens GN=ALB PE=1 SV=2	False	P02768-A	ALBU_HUMAN Serum albumin active OS=Homo sapiens GN=ALB PE=1 SV=2	False	ASSAKQR	VGSbs3-d4nh2KCcmCcmKHPEAK	191	433	7	12	5	7	195	439
187226972	120114_09_Orbi2_ZC_QC_220_HSAd0-d4-1to4-2_Din	1449	4	612.829	0.47	5.25	0.05	P02768-A	ALBU_HUMAN Serum albumin active OS=Homo sapiens GN=ALB PE=1 SV=2	False	P02768-A	ALBU_HUMAN Serum albumin active OS=Homo sapiens GN=ALB PE=1 SV=2	False	ASSAKQR	VGSKbs3-d4nh2CcmCcmKHPEAK	191	433	7	12	5	7	195	439
187864279	130323_15_Orbi2_HB_DE_225_F24_Xs	12813	3	990.523	-0.21	5.24	0.05	DECOY:RL13_CHICK	DECOY:ribosomal protein L13	True	Histone	type VIII	False	AFKbs3nh2NEEESIR	KTVTAMoxDVVYALK	35	80	10	13	8	1	42	80
187734837	120805_04_Orbi2_HB_DE_180_F3_cohesin	3690	4	649.565	-0.32	5.24	0.05	SMC1	SMC1	False	SMC3	SMC3	False	MoxDRVEDELKDR	ELQKSMoxER	256	896	11	8	9	4	264	899
187745543	130323_12_Orbi2_HB_DE_225_F21_Xs	13312	3	851.123	-1.19	5.24	0.05	RCJMB04_13j13	protein S3A	False	RL7	ribosomal protein L7 - Gal	False	KMMEIMTbs3ohR	GYGKbs3nh2INKbs3ohK	167	156	8	8	1	2	167	157
187728584	120805_04_Orbi2_HB_DE_180_F3_cohesin	2811	3	735.074	-0.81	5.24	0.05	HNRNPA2B1	HNRNPA2B1	False	HNRNPA2B1	HNRNPA2B1	False	VVEPKR	EESGKPGAHVTVK	86	96	6	13	5	5	90	100
187240399	130523_04_Orbi2_JZ_CO_190_CB_BS3_7TAF_LowBand_F4	9112	6	480.267	-0.85	5.23	0.05	CBP-TAF5	CBP-TAF5	False	CBP-TAF5	CBP-TAF5	False	TSKFVLR	SKQQIDAMVGSLAGEAKR	348	394	7	18	3	17	350	410
187125021	130523_04_Orbi2_JZ_CO_190_CB_BS3_7TAF_LowBand_F4	4195	4	468.515	-0.47	5.23	0.05	CBP-TAF5	CBP-TAF5	False	TAF8	TAF8	False	VWSVTPKK	EKAASQR	542	177	8	7	7	2	548	178
187612512	130323_11_Orbi2_HB_DE_225_F20_Xs	10958	3	811.72	-5.83	5.23	0.05	DECOY:HSP70	DECOY:shock 70 kDa protein	True	DECOY:RL13_CHICK	DECOY:ribosomal protein L13	True	DKHKGFEEVR	MoxLEEPSSDK	382	67	10	9	4	7	385	73
187678922	120805_04_Orbi2_HB_DE_180_F3_cohesin	2404	4	453.483	-0.16	5.22	0.05	SMC3	SMC3	False	SMC3	SMC3	False	QGMoxLLKK	KEECcmMoxK	929	936	7	6	6	1	934	936
187645382	120805_04_Orbi2_HB_DE_180_F3_cohesin	4213	4	761.15	-1.27	5.22	0.05	SMC1	SMC1	False	DECOY:SMC1	DECOY:SMC1	True	QEKEEADR	KLISbs3ohDMIEKbs3ohRAQR	201	726	8	13	3	1	203	726
188214285	120603_11_Orbi2_HB_QC_220_Helena-fraction12	5238	4	583.842	4.52	5.22	0.05	RL13_CHICK	ribosomal protein L13	False	NCAPH	to Non-SMC condensin I complex subunit H	False	KPSbs3nh2APK	VLGGLGKbs3ohESAPTK	130	162	6	13	1	12	130	173
187471082	130323_04_Orbi2_HB_QC_225_F18_Xs	13529	3	670.712	-2.79	5.21	0.05	DECOY:NCAPG	DECOY:to condensin subunit CAPG	True	ACTN1	ACTN1 Alpha-actinin-1	False	INVLQCcmRTR	LAKPER	913	78	9	6	8	3	920	80
187206366	130523_04_Orbi2_JZ_CO_190_CB_BS3_7TAF_LowBand_F4	8220	3	1154.58	3.23	5.21	0.05	DECOY:TAF2	DECOY:TAF2	True	TAF6	TAF6	False	FTbs3nh2SNQYGCcmSFVHAR	QKLTTSDIDYALK	1013	66	14	13	9	2	1021	67
